# Supplementary material for: Poly[bis­(μ-azido-κ2 N 1:N 1)[μ-1,2-bis­(imid­azol-1-yl)ethane-κ2 N 3:N 3′]cadmium]
Source: Acta Crystallogr Sect E Struct Rep Online. 2012 Feb 10;68(Pt 3):m253–4. doi: 10.1107/S1600536812004370 (PMC3297221; doi:10.1107/S1600536812004370)
Supplement: Supplementary file 1 [file e-68-0m253-sup1.cif]

##############################################################################
#                                                                            #
# This CIF contains the data in a paper accepted for publication in          #
# Acta Crystallographica Section E. It conforms to the requirements of       #
# Notes for Authors for Acta Crystallographica Section E, and has been       #
# peer reviewed under the auspices of the IUCr Commission on Journals.       #
#                                                                            #
# Full details of the Crystallographic Information File format               #
# are given in the paper "The Crystallographic Information File (CIF):       #
# a New Standard Archive File for Crystallography" by S. R. Hall, F. H.      #
# Allen and I. D. Brown [Acta Cryst. (1991), A47, 655-685].                  #
#                                                                            #
# The current version of the core CIF dictionary is obtainable from          #
# ftp://ftp.iucr.org/pub/cif_core.dic.                                       #
#                                                                            #
# Software is freely available for graphical display of the structure(s)     #
# in this CIF. For information consult the CIF software page                 #
# http://www.iucr.org/resources/cif/software.                                #
#                                                                            #
# This file may be used for bona fide research purposes within the           #
# scientific community so long as proper attribution is given to the journal # 
# article from which it was obtained.                                        #
#                                                                            #
##############################################################################
data_global
_journal_date_recd_electronic     2011-11-18
_journal_date_accepted     2012-02-02
_journal_name_full     'Acta Crystallographica, Section E'
_journal_year     2012
_journal_volume     68
_journal_issue      3
_journal_page_first     m253
_journal_page_last     m254
_journal_paper_category     QM
_journal_paper_doi     10.1107/S1600536812004370
_journal_coeditor_code     GK2436
_publ_contact_author_name     'Professor Bao-Long Li'
_publ_contact_author_address
;
College of Chemistry
Chemical Engineering and Materials Science,
The Key Laboratory of Organic Synthesis of Jiangsu Province,
Soochow University,
Suzhou 215123
People's Republic of China
;
_publ_contact_author_email     libaolong@suda.edu.cn
_publ_contact_author_fax     '86 0512 65880089'
_publ_contact_author_phone     '86 0512 65880324'
_publ_section_title
;\
Poly[bis(\m-azido-\k^2^<i>N</i>^1^:<i>N</i>^1^)[\m-1,2-bis(imidazol-1-yl)\
ethane-\k^2^<i>N</i>^3^:<i>N</i>^3'^]cadmium]
;
loop_
    _publ_author_name
    _publ_author_address
    'Hai-Yan Li'
;
College of Chemistry, Chemical Engineering and Materials Science,
Key Laboratory of Organic Synthesis of Jiangsu Province,
Soochow University,
Suzhou 215123
People's Republic of China
;
    'Peng-Peng Sun'
;
College of Chemistry, Chemical Engineering and Materials Science,
Key Laboratory of Organic Synthesis of Jiangsu Province,
Soochow University,
Suzhou 215123
People's Republic of China
;
    'Bao-Long Li'
;
College of Chemistry, Chemical Engineering and Materials Science,
Key Laboratory of Organic Synthesis of Jiangsu Province,
Soochow University,
Suzhou 215123
People's Republic of China
;
data_I
_chemical_name_systematic
;
Poly[bis(\m-azido-\k^2^<i>N</i>^1^:<i>N</i>^1^)[\m-1,2-bis(imidazol-1-
yl)ethane-\k^2^<i>N</i>^3^:<i>N</i>^3'^]cadmium]
;
_chemical_name_common     ?
_chemical_formula_moiety     'C8 H10 Cd N10'
_chemical_formula_sum     'C8 H10 Cd N10'
_chemical_formula_structural     ?
_chemical_formula_iupac     '[Cd (N3)2 (C8 H10 N4)]'
_chemical_formula_weight     358.66
_symmetry_cell_setting     monoclinic
_symmetry_space_group_name_H-M     'P 21/c'
_symmetry_space_group_name_HALL     '-P 2ybc'
loop_
    _symmetry_equiv_pos_as_xyz
    'x, y, z'
    '-x, y+1/2, -z+1/2'
    '-x, -y, -z'
    'x, -y-1/2, z-1/2'
_cell_length_a     6.4565(14)
_cell_length_b     18.874(4)
_cell_length_c     10.449(2)
_cell_angle_alpha     90.00
_cell_angle_beta     90.485(5)
_cell_angle_gamma     90.00
_cell_volume     1273.2(5)
_cell_formula_units_Z     4
_cell_measurement_reflns_used     4950
_cell_measurement_theta_min     3.15
_cell_measurement_theta_max     25.35
_cell_measurement_temperature     153(2)
_exptl_crystal_description     block
_exptl_crystal_colour     colourless
_exptl_crystal_size_max     0.36
_exptl_crystal_size_mid     0.17
_exptl_crystal_size_min     0.15
_exptl_crystal_density_diffrn     1.871
_exptl_crystal_density_meas     ?
_exptl_crystal_density_method     'not measured'
_exptl_crystal_F_000     704
_exptl_absorpt_coefficient_mu     1.720
_exptl_absorpt_correction_type     multi-scan
_exptl_absorpt_process_details     '(REQAB; Jacobson, 1998)'
_exptl_absorpt_correction_T_min     0.576
_exptl_absorpt_correction_T_max     0.783
_exptl_special_details     ?
_diffrn_ambient_temperature     153(2)
_diffrn_radiation_type     MoK\a
_diffrn_radiation_wavelength     0.71070
_diffrn_radiation_source     'fine-focus sealed tube'
_diffrn_radiation_monochromator     graphite
_diffrn_measurement_device_type     'Rigaku Mercury CCD'
_diffrn_measurement_method     '\w'
_diffrn_detector_area_resol_mean     ?
_diffrn_reflns_number     12260
_diffrn_reflns_av_R_equivalents     0.0292
_diffrn_reflns_av_sigmaI/netI     0.0235
_diffrn_reflns_theta_min     3.16
_diffrn_reflns_theta_max     25.34
_diffrn_reflns_theta_full     25.34
_diffrn_measured_fraction_theta_max     0.999
_diffrn_measured_fraction_theta_full     0.999
_diffrn_reflns_limit_h_min     -7
_diffrn_reflns_limit_h_max     7
_diffrn_reflns_limit_k_min     -22
_diffrn_reflns_limit_k_max     21
_diffrn_reflns_limit_l_min     -12
_diffrn_reflns_limit_l_max     12
_diffrn_standards_number     0
_diffrn_standards_interval_count     0
_diffrn_standards_interval_time     0
_diffrn_standards_decay_%     0
_refine_special_details
;
Refinement of <i>F</i>^2^ against ALL reflections. The weighted <i>R</i>-factor
<i>wR</i> and goodness of fit <i>S</i> are based on <i>F</i>^2^, conventional
<i>R</i>-factors <i>R</i> are based on <i>F</i>, with <i>F</i> set to zero for
negative <i>F</i>^2^. The threshold expression of <i>F</i>^2^ >
\s(<i>F</i>^2^) is used only for calculating <i>R</i>-factors(gt) <i>etc</i>.
and is not relevant to the choice of reflections for refinement.
<i>R</i>-factors based on <i>F</i>^2^ are statistically about twice as large
as those based on <i>F</i>, and <i>R</i>- factors based on ALL data will be
even larger.
;
_reflns_number_total     2324
_reflns_number_gt     2190
_reflns_threshold_expression     I>2\s(I)
_refine_ls_structure_factor_coef     Fsqd
_refine_ls_matrix_type     full
_refine_ls_R_factor_all     0.0255
_refine_ls_R_factor_gt     0.0227
_refine_ls_wR_factor_gt     0.0545
_refine_ls_wR_factor_ref     0.0559
_refine_ls_goodness_of_fit_ref     1.093
_refine_ls_restrained_S_all     1.093
_refine_ls_number_reflns     2324
_refine_ls_number_parameters     172
_refine_ls_number_restraints     0
_refine_ls_hydrogen_treatment     constr
_refine_ls_weighting_scheme     calc
_refine_ls_weighting_details
         'calc w=1/[\s^2^(Fo^2^)+(0.0271P)^2^+1.0030P] where P=(Fo^2^+2Fc^2^)/3'
_atom_sites_solution_hydrogens     geom
_atom_sites_solution_primary     direct
_atom_sites_solution_secondary     difmap
_refine_ls_shift/su_max     0.000
_refine_ls_shift/su_mean     0.000
_refine_diff_density_max     0.682
_refine_diff_density_min     -0.390
_refine_ls_extinction_method     none
_refine_ls_extinction_coef     ?
loop_
    _atom_type_symbol
    _atom_type_description
    _atom_type_scat_dispersion_real
    _atom_type_scat_dispersion_imag
    _atom_type_scat_source
    'C' 'C' 0.0033 0.0016
                         'International Tables Vol C Tables 4.2.6.8 and 6.1.1.4'
    'H' 'H' 0.0000 0.0000
                         'International Tables Vol C Tables 4.2.6.8 and 6.1.1.4'
    'Cd' 'Cd' -0.8075 1.2024
                         'International Tables Vol C Tables 4.2.6.8 and 6.1.1.4'
    'N' 'N' 0.0061 0.0033
                         'International Tables Vol C Tables 4.2.6.8 and 6.1.1.4'
_computing_data_collection     'CrystalClear (Rigaku, 2000)'
_computing_cell_refinement     'CrystalClear (Rigaku, 2000)'
_computing_data_reduction     'CrystalClear (Rigaku, 2000)'
_computing_structure_solution     'SHELXS97 (Sheldrick, 2008)'
_computing_structure_refinement     'SHELXL97 (Sheldrick, 2008)'
_computing_molecular_graphics     'SHELXTL (Sheldrick, 2008)'
_computing_publication_material     'SHELXTL (Sheldrick, 2008)'
loop_
    _atom_site_type_symbol
    _atom_site_label
    _atom_site_fract_x
    _atom_site_fract_y
    _atom_site_fract_z
    _atom_site_U_iso_or_equiv
    _atom_site_adp_type
    _atom_site_calc_flag
    _atom_site_refinement_flags
    _atom_site_occupancy
    _atom_site_symmetry_multiplicity
    _atom_site_disorder_assembly
    _atom_site_disorder_group
    Cd Cd1 0.25318(3) 0.538064(9) 0.443664(17) 0.01313(8) Uani d . 1 1 . .
    N N1 0.6247(3) 0.60924(12) 0.1163(2) 0.0180(5) Uani d . 1 1 . .
    N N2 0.4047(3) 0.56039(12) 0.2487(2) 0.0173(5) Uani d . 1 1 . .
    N N3 0.9231(4) 0.75635(12) -0.0341(2) 0.0214(5) Uani d . 1 1 . .
    N N4 1.1350(4) 0.84573(12) -0.0646(2) 0.0203(5) Uani d . 1 1 . .
    N N5 0.5555(3) 0.57080(12) 0.5537(2) 0.0174(5) Uani d . 1 1 . .
    N N6 0.5556(4) 0.61004(12) 0.6435(2) 0.0210(5) Uani d . 1 1 . .
    N N7 0.5618(5) 0.64938(15) 0.7285(3) 0.0419(8) Uani d . 1 1 . .
    N N8 -0.0515(3) 0.48306(13) 0.3709(2) 0.0194(5) Uani d . 1 1 . .
    N N9 -0.0800(3) 0.46469(11) 0.2657(2) 0.0163(5) Uani d . 1 1 . .
    N N10 -0.1107(4) 0.44775(15) 0.1588(3) 0.0344(7) Uani d . 1 1 . .
    C C1 0.8087(4) 0.64601(16) 0.0693(3) 0.0228(6) Uani d . 1 1 . .
    H H1A 0.8769 0.6170 0.0030 0.027 Uiso calc R 1 1 . .
    H H1B 0.9085 0.6534 0.1405 0.027 Uiso calc R 1 1 . .
    C C2 0.7448(4) 0.71673(15) 0.0134(3) 0.0244(6) Uani d . 1 1 . .
    H H2A 0.6452 0.7088 -0.0578 0.029 Uiso calc R 1 1 . .
    H H2B 0.6742 0.7450 0.0798 0.029 Uiso calc R 1 1 . .
    C C3 0.5867(4) 0.59166(14) 0.2384(3) 0.0182(6) Uani d . 1 1 . .
    H H3A 0.6786 0.6005 0.3081 0.022 Uiso calc R 1 1 . .
    C C4 0.3236(4) 0.55828(15) 0.1267(3) 0.0212(6) Uani d . 1 1 . .
    H H4A 0.1927 0.5388 0.1039 0.025 Uiso calc R 1 1 . .
    C C5 0.4581(4) 0.58817(15) 0.0439(3) 0.0223(6) Uani d . 1 1 . .
    H H5A 0.4405 0.5934 -0.0460 0.027 Uiso calc R 1 1 . .
    C C6 0.9741(4) 0.82267(14) -0.0004(3) 0.0202(6) Uani d . 1 1 . .
    H H6A 0.9028 0.8497 0.0621 0.024 Uiso calc R 1 1 . .
    C C7 1.1899(5) 0.79080(16) -0.1438(3) 0.0322(8) Uani d . 1 1 . .
    H H7A 1.3012 0.7917 -0.2027 0.039 Uiso calc R 1 1 . .
    C C8 1.0618(5) 0.73543(17) -0.1252(3) 0.0350(8) Uani d . 1 1 . .
    H H8A 1.0667 0.6908 -0.1669 0.042 Uiso calc R 1 1 . .
loop_
    _atom_site_aniso_label
    _atom_site_aniso_U_11
    _atom_site_aniso_U_22
    _atom_site_aniso_U_33
    _atom_site_aniso_U_12
    _atom_site_aniso_U_13
    _atom_site_aniso_U_23
    Cd1 0.01024(12) 0.01476(13) 0.01442(12) 0.00040(7) 0.00091(8) 0.00122(7)
    N1 0.0179(12) 0.0179(12) 0.0184(12) -0.0024(9) 0.0052(10) 0.0028(9)
    N2 0.0180(12) 0.0174(11) 0.0164(12) 0.0028(10) 0.0023(10) 0.0012(10)
    N3 0.0223(13) 0.0169(12) 0.0251(13) -0.0057(10) 0.0059(11) -0.0022(10)
    N4 0.0184(12) 0.0173(12) 0.0252(13) -0.0019(10) 0.0036(10) -0.0013(10)
    N5 0.0156(12) 0.0167(12) 0.0199(12) 0.0020(9) -0.0006(10) -0.0020(10)
    N6 0.0192(13) 0.0205(13) 0.0233(14) -0.0054(10) 0.0037(10) 0.0033(11)
    N7 0.063(2) 0.0351(17) 0.0281(16) -0.0174(15) 0.0124(14) -0.0144(13)
    N8 0.0136(12) 0.0269(13) 0.0178(13) -0.0039(10) 0.0006(10) 0.0029(11)
    N9 0.0108(11) 0.0136(12) 0.0246(15) -0.0019(8) 0.0031(10) 0.0020(10)
    N10 0.0336(16) 0.0459(17) 0.0238(16) -0.0125(13) 0.0015(12) -0.0103(13)
    C1 0.0167(14) 0.0288(16) 0.0231(15) -0.0040(12) 0.0042(12) 0.0038(12)
    C2 0.0205(15) 0.0215(15) 0.0312(16) -0.0055(12) 0.0040(13) 0.0020(13)
    C3 0.0161(14) 0.0204(14) 0.0182(14) 0.0016(11) -0.0005(11) 0.0010(11)
    C4 0.0203(15) 0.0209(14) 0.0222(15) -0.0042(12) -0.0011(12) -0.0031(12)
    C5 0.0252(16) 0.0241(15) 0.0177(14) -0.0061(12) 0.0001(12) -0.0012(12)
    C6 0.0199(15) 0.0161(14) 0.0247(15) -0.0019(11) 0.0056(12) -0.0025(11)
    C7 0.0392(19) 0.0233(16) 0.0345(18) -0.0055(14) 0.0204(15) -0.0058(13)
    C8 0.049(2) 0.0218(16) 0.0344(18) -0.0084(15) 0.0219(16) -0.0103(14)
_geom_special_details
;
All e.s.d.'s (except the e.s.d. in the dihedral angle between two l.s. planes)
are estimated using the full covariance matrix. The cell e.s.d.'s are taken
into account individually in the estimation of e.s.d.'s in distances, angles
and torsion angles; correlations between e.s.d.'s in cell parameters are only
used when they are defined by crystal symmetry. An approximate (isotropic)
treatment of cell e.s.d.'s is used for estimating e.s.d.'s involving l.s.
planes.
;
loop_
    _geom_bond_atom_site_label_1
    _geom_bond_atom_site_label_2
    _geom_bond_site_symmetry_2
    _geom_bond_distance
    _geom_bond_publ_flag
    Cd1 N2 . 2.306(2) y
    Cd1 N4 4_476 2.324(2) y
    Cd1 N5 . 2.340(2) y
    Cd1 N8 . 2.345(2) y
    Cd1 N8 3_566 2.377(2) y
    Cd1 N5 3_666 2.397(2) y
    N1 C3 . 1.343(3) ?
    N1 C5 . 1.369(4) ?
    N1 C1 . 1.464(4) ?
    N2 C3 . 1.320(4) ?
    N2 C4 . 1.375(4) ?
    N3 C6 . 1.341(3) ?
    N3 C8 . 1.370(4) ?
    N3 C2 . 1.463(4) ?
    N4 C6 . 1.316(4) ?
    N4 C7 . 1.375(4) ?
    N4 Cd1 4_675 2.324(2) ?
    N5 N6 . 1.195(3) ?
    N5 Cd1 3_666 2.397(2) ?
    N6 N7 . 1.158(3) ?
    N8 N9 . 1.166(3) ?
    N8 Cd1 3_566 2.377(2) ?
    N9 N10 . 1.177(4) ?
    C1 C2 . 1.513(4) ?
    C1 H1A . 0.9900 ?
    C1 H1B . 0.9900 ?
    C2 H2A . 0.9900 ?
    C2 H2B . 0.9900 ?
    C3 H3A . 0.9500 ?
    C4 C5 . 1.355(4) ?
    C4 H4A . 0.9500 ?
    C5 H5A . 0.9500 ?
    C6 H6A . 0.9500 ?
    C7 C8 . 1.348(4) ?
    C7 H7A . 0.9500 ?
    C8 H8A . 0.9500 ?
loop_
    _geom_angle_atom_site_label_1
    _geom_angle_atom_site_label_2
    _geom_angle_atom_site_label_3
    _geom_angle_site_symmetry_1
    _geom_angle_site_symmetry_3
    _geom_angle
    _geom_angle_publ_flag
    N2 Cd1 N4 . 4_476 86.36(8) ?
    N2 Cd1 N5 . . 91.57(8) yes
    N4 Cd1 N5 4_476 . 92.36(8) ?
    N2 Cd1 N8 . . 98.95(8) ?
    N4 Cd1 N8 4_476 . 97.56(8) ?
    N5 Cd1 N8 . . 165.94(8) ?
    N2 Cd1 N8 . 3_566 171.89(8) ?
    N4 Cd1 N8 4_476 3_566 90.38(8) ?
    N5 Cd1 N8 . 3_566 95.98(8) ?
    N8 Cd1 N8 . 3_566 74.11(9) ?
    N2 Cd1 N5 . 3_666 86.80(8) ?
    N4 Cd1 N5 4_476 3_666 168.07(8) ?
    N5 Cd1 N5 . 3_666 78.07(8) ?
    N8 Cd1 N5 . 3_666 93.15(8) ?
    N8 Cd1 N5 3_566 3_666 97.62(8) ?
    C3 N1 C5 . . 107.7(2) ?
    C3 N1 C1 . . 126.2(2) ?
    C5 N1 C1 . . 126.1(2) ?
    C3 N2 C4 . . 105.6(2) ?
    C3 N2 Cd1 . . 122.58(18) ?
    C4 N2 Cd1 . . 130.74(18) ?
    C6 N3 C8 . . 106.9(2) ?
    C6 N3 C2 . . 125.5(2) ?
    C8 N3 C2 . . 127.5(2) ?
    C6 N4 C7 . . 105.4(2) ?
    C6 N4 Cd1 . 4_675 123.63(18) ?
    C7 N4 Cd1 . 4_675 130.37(19) ?
    N6 N5 Cd1 . . 122.96(18) ?
    N6 N5 Cd1 . 3_666 121.70(18) ?
    Cd1 N5 Cd1 . 3_666 101.93(8) ?
    N7 N6 N5 . . 177.5(3) ?
    N9 N8 Cd1 . . 124.23(19) ?
    N9 N8 Cd1 . 3_566 129.46(19) ?
    Cd1 N8 Cd1 . 3_566 105.89(9) ?
    N8 N9 N10 . . 178.4(3) ?
    N1 C1 C2 . . 109.1(2) ?
    N1 C1 H1A . . 109.9 ?
    C2 C1 H1A . . 109.9 ?
    N1 C1 H1B . . 109.9 ?
    C2 C1 H1B . . 109.9 ?
    H1A C1 H1B . . 108.3 ?
    N3 C2 C1 . . 111.7(2) ?
    N3 C2 H2A . . 109.3 ?
    C1 C2 H2A . . 109.3 ?
    N3 C2 H2B . . 109.3 ?
    C1 C2 H2B . . 109.3 ?
    H2A C2 H2B . . 107.9 ?
    N2 C3 N1 . . 111.0(2) ?
    N2 C3 H3A . . 124.5 ?
    N1 C3 H3A . . 124.5 ?
    C5 C4 N2 . . 109.8(2) ?
    C5 C4 H4A . . 125.1 ?
    N2 C4 H4A . . 125.1 ?
    C4 C5 N1 . . 105.8(2) ?
    C4 C5 H5A . . 127.1 ?
    N1 C5 H5A . . 127.1 ?
    N4 C6 N3 . . 111.6(2) ?
    N4 C6 H6A . . 124.2 ?
    N3 C6 H6A . . 124.2 ?
    C8 C7 N4 . . 109.6(3) ?
    C8 C7 H7A . . 125.2 ?
    N4 C7 H7A . . 125.2 ?
    C7 C8 N3 . . 106.4(3) ?
    C7 C8 H8A . . 126.8 ?
    N3 C8 H8A . . 126.8 ?
loop_
    _geom_torsion_atom_site_label_1
    _geom_torsion_atom_site_label_2
    _geom_torsion_atom_site_label_3
    _geom_torsion_atom_site_label_4
    _geom_torsion_site_symmetry_1
    _geom_torsion_site_symmetry_2
    _geom_torsion_site_symmetry_3
    _geom_torsion_site_symmetry_4
    _geom_torsion
    _geom_torsion_publ_flag
    C3 N1 C1 C2 . . . . -116.5(3) ?
    C5 N1 C1 C2 . . . . 61.8(4) ?
    C6 N3 C2 C1 . . . . -125.8(3) ?
    C8 N3 C2 C1 . . . . 58.2(4) ?
    N1 C1 C2 N3 . . . . 179.4(2) ?
    C4 N2 C3 N1 . . . . -0.1(3) ?
    Cd1 N2 C3 N1 . . . . -169.59(17) ?
    C5 N1 C3 N2 . . . . 0.0(3) ?
    C1 N1 C3 N2 . . . . 178.6(2) ?
    C3 N2 C4 C5 . . . . 0.2(3) ?
    Cd1 N2 C4 C5 . . . . 168.5(2) ?
    N2 C4 C5 N1 . . . . -0.2(3) ?
    C3 N1 C5 C4 . . . . 0.1(3) ?
    C1 N1 C5 C4 . . . . -178.4(3) ?
    C7 N4 C6 N3 . . . . -0.1(3) ?
    Cd1 N4 C6 N3 4_675 . . . 172.20(18) ?
    C8 N3 C6 N4 . . . . 0.5(3) ?
    C2 N3 C6 N4 . . . . -176.2(3) ?
    C6 N4 C7 C8 . . . . -0.5(4) ?
    Cd1 N4 C7 C8 4_675 . . . -172.0(2) ?
    N4 C7 C8 N3 . . . . 0.8(4) ?
    C6 N3 C8 C7 . . . . -0.8(4) ?
    C2 N3 C8 C7 . . . . 175.9(3) ?
