# Supplementary material for: Poly[bis­(μ-azido-κ2 N 1:N 1)[μ-1,2-bis­(imid­azol-1-yl)ethane-κ2 N 3:N 3′]cadmium]
Source: Acta Crystallogr Sect E Struct Rep Online. 2012 Feb 10;68(Pt 3):m253–4. doi: 10.1107/S1600536812004370 (PMC3297221; doi:10.1107/S1600536812004370)
Supplement: Supplementary file 2 [file e-68-0m253-Isup2.hkl]

# 
# h,k,l, Fc-squared, Fo-squared, sigma(Fo-squared) and status flag 
# 
data_I
_shelx_title '  _060729a  cd N3 die' 
_shelx_refln_list_code          4 
_shelx_F_calc_maximum      218.01 
_exptl_crystal_F_000       704.00 
_reflns_d_resolution_high  0.8302 
 
loop_ 
 _symmetry_equiv_pos_as_xyz 
 'x, y, z' 
 '-x, y+1/2, -z+1/2' 
 '-x, -y, -z' 
 'x, -y-1/2, z-1/2' 
 
_cell_length_a     6.4565 
_cell_length_b    18.8740 
_cell_length_c    10.4486 
_cell_angle_alpha  90.000 
_cell_angle_beta   90.485 
_cell_angle_gamma  90.000 
 
_shelx_F_squared_multiplier     1.000 
 
loop_ 
 _refln_index_h 
 _refln_index_k 
 _refln_index_l 
 _refln_F_squared_calc 
 _refln_F_squared_meas 
 _refln_F_squared_sigma 
 _refln_observed_status 
   1   0   0        3.54       15.45      5.36 o 
   2   0   0     5079.99     4704.54     43.99 o 
   3   0   0       13.79       27.75      6.85 o 
   4   0   0     7611.40     7595.94    112.48 o 
   5   0   0       20.82       18.09     12.70 o 
   6   0   0    12533.16    12981.44    399.98 o 
   7   0   0      123.76       93.18     28.09 o 
   1   1   0      270.97      262.40      5.04 o 
   2   1   0     2273.72     2300.39     20.78 o 
   3   1   0     2123.01     2063.18     25.95 o 
   4   1   0      129.83      131.43      7.32 o 
   5   1   0        4.60        9.65      8.41 o 
   6   1   0       78.47       87.23     12.19 o 
   7   1   0      248.50      242.74     18.08 o 
   1   2   0     4278.09     4113.14     22.30 o 
   2   2   0     9771.16     9351.81     53.27 o 
   3   2   0      172.44      186.19      9.50 o 
   4   2   0     6872.32     6762.27     73.24 o 
   5   2   0      136.96      145.99     13.35 o 
   6   2   0     6784.11     7211.77    130.74 o 
   7   2   0      118.25       72.86     15.31 o 
   1   3   0    16437.72    16416.63     67.27 o 
   2   3   0     1733.93     1742.86     23.64 o 
   3   3   0     8136.29     8084.54     69.49 o 
   4   3   0     2552.70     2617.75     37.24 o 
   5   3   0     4237.33     4240.43     84.69 o 
   6   3   0      145.02      141.37     14.07 o 
   7   3   0     2784.34     2938.39     99.40 o 
   0   4   0     5325.02     5276.08     37.22 o 
   1   4   0    14068.82    14507.73     62.54 o 
   2   4   0     9470.27     9068.36     47.89 o 
   3   4   0     1260.60     1347.43     20.44 o 
   4   4   0     6276.63     6439.63     70.41 o 
   5   4   0      911.28      881.55     28.31 o 
   6   4   0     3333.87     3294.22     68.60 o 
   7   4   0      181.43      183.10     39.32 o 
   1   5   0    41340.88    40219.93    181.41 o 
   2   5   0       49.32       59.10      5.74 o 
   3   5   0     6877.96     6704.75     61.85 o 
   4   5   0      196.66      193.36     10.84 o 
   5   5   0     9052.13     9269.39    129.28 o 
   6   5   0       38.07       35.29      7.94 o 
   7   5   0     3034.15     3284.78    109.54 o 
   0   6   0     1565.37     1587.56     24.70 o 
   1   6   0     6508.41     6590.10     75.39 o 
   2   6   0     1531.50     1553.66     19.76 o 
   3   6   0       59.11       93.18      7.96 o 
   4   6   0      656.40      665.26     16.96 o 
   5   6   0        0.11       27.23      5.45 o 
   6   6   0       85.52       97.92      9.49 o 
   7   6   0        4.79       14.61     24.81 o 
   1   7   0    44774.59    44853.99    356.53 o 
   2   7   0       14.33       23.50      4.95 o 
   3   7   0     4856.55     4566.45     51.00 o 
   4   7   0      294.52      317.81     13.50 o 
   5   7   0     7505.00     7608.75    128.16 o 
   6   7   0       77.26       57.05     12.64 o 
   7   7   0     5992.32     6086.92    386.49 o 
   0   8   0     3400.88     3263.80     41.34 o 
   1   8   0      517.64      571.49     15.17 o 
   2   8   0     2341.55     2362.03     28.01 o 
   3   8   0        3.50       16.16      4.12 o 
   4   8   0     1265.05     1227.62     24.42 o 
   5   8   0        0.80       28.69      6.07 o 
   6   8   0      417.18      439.69     26.20 o 
   7   8   0      229.44      169.22     38.07 o 
   1   9   0    12279.47    12240.94     98.15 o 
   2   9   0       32.20       29.58      3.76 o 
   3   9   0     5342.94     5116.13     57.37 o 
   4   9   0      530.90      516.92     19.03 o 
   5   9   0     6093.86     6192.56    124.90 o 
   6   9   0       30.49       21.87      7.63 o 
   7   9   0     3376.38     3412.34    188.46 o 
   0  10   0    16133.04    16753.79    183.40 o 
   1  10   0     1464.31     1546.59     30.07 o 
   2  10   0     6495.88     6425.00     66.33 o 
   3  10   0       14.86       27.55      7.62 o 
   4  10   0     2452.51     2407.24     40.22 o 
   5  10   0      588.79      544.51     26.56 o 
   6  10   0     2743.54     2740.22     76.86 o 
   1  11   0     2317.96     2350.91     29.91 o 
   2  11   0      879.40      912.21     19.05 o 
   3  11   0     2122.21     2107.68     32.19 o 
   4  11   0       60.86       63.04      9.14 o 
   5  11   0     3202.26     3260.45     74.75 o 
   6  11   0       25.60       23.93     25.91 o 
   0  12   0    10186.76    10522.90    142.83 o 
   1  12   0        1.25       18.43      5.44 o 
   2  12   0    17238.89    17821.59    158.33 o 
   3  12   0       25.92       19.49      5.72 o 
   4  12   0     5941.95     5941.88    101.14 o 
   5  12   0       75.04       47.59      6.10 o 
   6  12   0     3915.27     4142.26    155.15 o 
   1  13   0      155.10      158.66      7.37 o 
   2  13   0      118.51      154.20     10.63 o 
   3  13   0      333.62      349.21     13.61 o 
   4  13   0       10.51       14.06      6.34 o 
   5  13   0      207.00      168.69     10.43 o 
   6  13   0       20.01       14.95     18.60 o 
   0  14   0     9017.16     9237.02    135.60 o 
   1  14   0      310.36      316.72     12.46 o 
   2  14   0     4371.49     4367.10     61.08 o 
   3  14   0      673.26      659.15     26.79 o 
   4  14   0     4782.00     4994.58    100.10 o 
   5  14   0      151.79       83.12     28.47 o 
   6  14   0     4054.16     4202.37    182.34 o 
   1  15   0     1881.90     1905.99     39.88 o 
   2  15   0      247.84      233.25     14.70 o 
   3  15   0     2212.54     2139.97     45.78 o 
   4  15   0       17.32       15.74      5.98 o 
   5  15   0      653.51      642.42     49.61 o 
   0  16   0     6293.79     6211.68    154.03 o 
   1  16   0        0.35        7.48     11.65 o 
   2  16   0     5068.10     5129.44    103.63 o 
   3  16   0      195.64      180.06     12.83 o 
   4  16   0     2989.95     3008.87     77.58 o 
   5  16   0       14.44       22.01     17.17 o 
   1  17   0     4198.53     4272.47     98.08 o 
   2  17   0      225.33      211.59     17.62 o 
   3  17   0     2613.28     2567.98     50.53 o 
   4  17   0       20.17       20.72      9.23 o 
   5  17   0     1814.44     1845.06    116.07 o 
   0  18   0      450.07      429.83     74.35 o 
   1  18   0      139.85      144.52     13.16 o 
   2  18   0      401.40      414.31     26.23 o 
   3  18   0       47.00       36.25      9.25 o 
   4  18   0      847.67      828.44     78.18 o 
   1  19   0     4526.00     4440.31     96.65 o 
   2  19   0        0.12       20.51      8.56 o 
   3  19   0     4075.35     4196.30    149.96 o 
   4  19   0        6.48       37.13     23.96 o 
   0  20   0      319.03      255.26     44.10 o 
   1  20   0       20.60       33.42     14.08 o 
   2  20   0      109.44       80.58     23.98 o 
   3  20   0       44.21       33.39     12.60 o 
   1  21   0     3019.85     2947.33    140.54 o 
   2  21   0       19.92       27.75     13.95 o 
   0  22   0      358.96      353.91     63.28 o 
   1  22   0       13.44       17.84     41.26 o 
  -7   1   1     1053.37     1006.78     38.00 o 
  -6   1   1     4313.79     4436.57     86.46 o 
  -5   1   1     1560.07     1489.87     29.13 o 
  -4   1   1    21375.55    21867.69    200.72 o 
  -3   1   1     4368.77     4264.97     39.64 o 
  -2   1   1     1802.60     1525.49     18.02 o 
  -1   1   1     1049.49     1042.46      9.79 o 
   1   1   1     5234.25     5279.73     28.77 o 
   2   1   1    28009.60    27434.54    176.90 o 
   3   1   1     3325.50     3249.89     34.44 o 
   4   1   1     7330.42     7252.95     78.15 o 
   5   1   1      590.72      561.43     18.52 o 
   6   1   1     9581.94     9857.80    172.74 o 
   7   1   1        0.59       29.76     12.27 o 
  -7   2   1     1640.97     1605.59     57.15 o 
  -6   2   1       14.12       43.31     13.23 o 
  -5   2   1      994.92      988.91     27.84 o 
  -4   2   1       65.22       42.94      5.58 o 
  -3   2   1     4885.31     4815.25     47.18 o 
  -2   2   1     1130.78     1088.64     14.58 o 
  -1   2   1     6529.29     6495.17     39.94 o 
   1   2   1    14128.44    14007.80     83.55 o 
   2   2   1     9378.32     9701.97     56.32 o 
   3   2   1    10304.98    10481.48     79.50 o 
   4   2   1       10.94       32.18      7.08 o 
   5   2   1        3.37       35.68      6.23 o 
   6   2   1      287.43      295.77     20.84 o 
   7   2   1     1991.49     1992.70     74.93 o 
  -7   3   1      301.43      285.57     42.72 o 
  -6   3   1     5021.09     5109.66     96.99 o 
  -5   3   1      192.62      215.93     12.79 o 
  -4   3   1     8298.49     8374.84     86.75 o 
  -3   3   1     5679.87     5673.28     48.80 o 
  -2   3   1     6719.68     6353.97     45.28 o 
  -1   3   1     2132.75     2079.58     22.46 o 
   0   3   1    13368.32    13074.43     64.75 o 
   1   3   1       28.73       39.33      5.87 o 
   2   3   1    24204.46    24034.32    110.67 o 
   3   3   1     2453.68     2425.45     34.56 o 
   4   3   1     7543.65     7610.82     81.33 o 
   5   3   1      146.49      150.08     12.46 o 
   6   3   1     3917.07     4057.17     81.44 o 
   7   3   1      587.15      593.58     37.55 o 
  -7   4   1     2200.31     2119.94     87.10 o 
  -6   4   1      103.51       99.68     17.19 o 
  -5   4   1     7420.77     7623.82    108.87 o 
  -4   4   1     4072.62     4160.33     50.04 o 
  -3   4   1     4974.95     4600.34     44.76 o 
  -2   4   1     1097.56     1029.64     16.13 o 
  -1   4   1      184.81      270.32      7.61 o 
   0   4   1     2179.15     2149.26     18.02 o 
   1   4   1    21414.72    21390.09     93.45 o 
   2   4   1     1776.67     1731.28     20.03 o 
   3   4   1    15876.89    15954.21    127.95 o 
   4   4   1       54.09       92.40      9.01 o 
   5   4   1     3567.59     3599.76     60.33 o 
   6   4   1     1245.58     1261.58     42.96 o 
   7   4   1     4200.73     4150.38    132.48 o 
  -7   5   1      128.30       71.96     16.81 o 
  -6   5   1      565.71      536.52     22.14 o 
  -5   5   1      105.00      116.39      9.91 o 
  -4   5   1     1562.90     1549.31     24.41 o 
  -3   5   1     2216.84     2257.52     27.08 o 
  -2   5   1      308.32      257.30      7.65 o 
  -1   5   1       24.91       31.25      4.66 o 
   0   5   1     8462.62     8557.26     54.40 o 
   1   5   1     2734.76     2762.98     29.93 o 
   2   5   1     2207.87     2059.89     23.73 o 
   3   5   1      559.87      539.21     15.70 o 
   4   5   1      393.84      378.26     14.11 o 
   5   5   1       21.89       40.00      7.41 o 
   6   5   1      168.05      172.59     22.85 o 
   7   5   1      372.66      303.92     74.60 o 
  -7   6   1     2524.54     2752.88    120.27 o 
  -6   6   1      897.87      891.28     35.27 o 
  -5   6   1    12453.31    12677.55    191.28 o 
  -4   6   1     2630.55     2590.31     33.21 o 
  -3   6   1    18971.70    19526.80    175.90 o 
  -2   6   1     6134.14     6264.18     48.97 o 
  -1   6   1     4295.22     3990.32     27.32 o 
   0   6   1     1695.76     1623.42     19.76 o 
   1   6   1    35175.39    35238.93    139.20 o 
   2   6   1     2218.13     2220.16     27.86 o 
   3   6   1    17220.22    17493.02    160.73 o 
   4   6   1     1983.45     2011.27     32.46 o 
   5   6   1     8211.61     8321.62    108.62 o 
   6   6   1      105.49      127.53     14.57 o 
   7   6   1     5735.79     5680.00    187.17 o 
  -7   7   1       48.16       72.73     25.11 o 
  -6   7   1      175.66      173.59     14.08 o 
  -5   7   1      202.11      195.65     12.70 o 
  -4   7   1      150.86      168.65     10.81 o 
  -3   7   1        7.01       19.57      5.63 o 
  -2   7   1       45.27       49.31      6.29 o 
  -1   7   1     1071.58     1157.71     23.22 o 
   0   7   1      295.27      313.28      7.19 o 
   1   7   1       14.10        4.67      5.98 o 
   2   7   1      678.56      725.43     14.88 o 
   3   7   1      653.87      621.01     17.34 o 
   4   7   1       96.64      102.14      9.00 o 
   5   7   1      293.51      291.63     20.32 o 
   6   7   1       20.98       18.07      7.07 o 
   7   7   1       20.69       14.80     12.02 o 
  -7   8   1     1488.50     1557.79     84.54 o 
  -6   8   1      934.56      941.68     31.14 o 
  -5   8   1     6460.91     6522.21    118.21 o 
  -4   8   1     1417.75     1388.27     22.98 o 
  -3   8   1     5659.64     5562.02     59.46 o 
  -2   8   1     1829.35     1682.81     22.52 o 
  -1   8   1    15248.68    15225.04    103.59 o 
   0   8   1        4.72       19.26      4.29 o 
   1   8   1    14834.76    14779.66    151.56 o 
   2   8   1     4878.93     4941.52     47.61 o 
   3   8   1     4946.92     4789.62     55.05 o 
   4   8   1     1807.06     1806.85     32.21 o 
   5   8   1     7567.46     7769.22    141.02 o 
   6   8   1       16.07       34.22      6.89 o 
   7   8   1     2976.16     3099.64    171.36 o 
  -7   9   1      701.43      694.38     52.82 o 
  -6   9   1     2140.21     2182.34     82.57 o 
  -5   9   1      165.93      157.33     18.60 o 
  -4   9   1     2267.67     2177.16     37.19 o 
  -3   9   1      207.86      220.67     13.35 o 
  -2   9   1      457.30      410.51     12.85 o 
  -1   9   1     2102.35     2032.88     31.09 o 
   0   9   1     7821.03     8093.04     61.51 o 
   1   9   1     1057.87     1065.96     22.49 o 
   2   9   1     7942.34     8029.21     82.26 o 
   3   9   1        7.82       23.84      6.27 o 
   4   9   1     3116.51     3151.54     45.55 o 
   5   9   1      209.65      224.16     18.98 o 
   6   9   1     1207.70     1243.45     62.19 o 
   7   9   1       10.21       14.99     35.14 o 
  -6  10   1       69.27       95.74     26.89 o 
  -5  10   1     4396.75     4387.02    108.32 o 
  -4  10   1      821.26      821.12     20.91 o 
  -3  10   1     4703.10     4854.40     51.00 o 
  -2  10   1     4031.54     3964.77     48.39 o 
  -1  10   1     8956.11     9236.55     80.16 o 
   0  10   1        1.58       12.40      4.72 o 
   1  10   1    11284.84    11433.95    111.91 o 
   2  10   1     1034.03     1050.88     19.29 o 
   3  10   1     3198.62     3202.18     39.66 o 
   4  10   1      613.79      617.92     25.97 o 
   5  10   1     4053.12     4066.52     78.87 o 
   6  10   1       25.84       14.41     18.34 o 
  -6  11   1     3490.56     3637.99    141.25 o 
  -5  11   1      934.94      848.74     38.85 o 
  -4  11   1     5423.54     5548.68     93.92 o 
  -3  11   1      567.16      531.22     15.08 o 
  -2  11   1     2579.65     2488.60     33.81 o 
  -1  11   1     3712.21     3711.64     44.50 o 
   0  11   1     6058.31     6054.92     60.77 o 
   1  11   1      387.22      358.77     16.08 o 
   2  11   1    13522.63    13718.86    130.01 o 
   3  11   1     1185.76     1191.27     25.66 o 
   4  11   1     3090.14     3031.94     57.94 o 
   5  11   1       80.04       67.94     10.06 o 
   6  11   1     3062.29     3103.73    102.44 o 
  -6  12   1       20.14       39.69     16.37 o 
  -5  12   1      442.79      419.62     40.84 o 
  -4  12   1      586.33      550.47     24.03 o 
  -3  12   1       47.35       59.82      6.25 o 
  -2  12   1      271.99      259.44     11.19 o 
  -1  12   1      332.40      321.42     11.42 o 
   0  12   1        0.80       16.12     12.47 o 
   1  12   1     1356.22     1313.67     27.94 o 
   2  12   1        4.00       16.27      8.41 o 
   3  12   1       26.66       20.49      5.55 o 
   4  12   1      108.23      106.20     12.37 o 
   5  12   1      379.22      385.39     22.67 o 
   6  12   1       78.40       87.55     25.95 o 
  -6  13   1     3262.76     3362.14    140.86 o 
  -5  13   1      961.82      901.40     56.32 o 
  -4  13   1     8732.91     9240.75    145.87 o 
  -3  13   1     2519.66     2506.88     39.57 o 
  -2  13   1     8615.53     8712.94     96.02 o 
  -1  13   1      901.96      895.80     17.70 o 
   0  13   1     8363.53     8754.94     96.10 o 
   1  13   1      656.24      663.78     21.44 o 
   2  13   1     8740.83     9175.04    120.33 o 
   3  13   1     1247.12     1311.36     26.63 o 
   4  13   1     8543.04     8892.73    168.38 o 
   5  13   1      574.06      568.53     24.60 o 
   6  13   1     3202.82     3438.01    142.25 o 
  -6  14   1        5.69       13.40     22.17 o 
  -5  14   1      484.13      493.34     30.19 o 
  -4  14   1       31.19       20.97      4.21 o 
  -3  14   1        1.26       -1.10      7.89 o 
  -2  14   1       94.16       60.94     10.47 o 
  -1  14   1      126.95      133.90      7.76 o 
   0  14   1      211.73      188.55     13.22 o 
   1  14   1      142.12      148.68     15.08 o 
   2  14   1        2.40       19.43      9.42 o 
   3  14   1      566.62      571.24     23.71 o 
   4  14   1      106.91       88.47      9.71 o 
   5  14   1      343.42      362.15     23.93 o 
   6  14   1        3.18       25.33     13.29 o 
  -5  15   1      733.52      748.08     54.92 o 
  -4  15   1     4099.40     4315.98     86.77 o 
  -3  15   1     2451.80     2389.77     50.42 o 
  -2  15   1     6524.54     6647.12    109.70 o 
  -1  15   1        3.46       19.26      5.06 o 
   0  15   1     5955.65     6138.74     97.27 o 
   1  15   1      534.88      537.63     23.71 o 
   2  15   1     5089.60     5003.62    104.68 o 
   3  15   1     1233.69     1197.18     29.00 o 
   4  15   1     3413.12     3541.64     74.77 o 
   5  15   1       69.13       37.18     15.13 o 
  -5  16   1     1104.97     1138.59     67.39 o 
  -4  16   1       59.12       36.99      6.29 o 
  -3  16   1     1247.93     1304.29     37.79 o 
  -2  16   1     1690.89     1606.74     36.03 o 
  -1  16   1      859.38      857.08     29.92 o 
   0  16   1      206.66      210.49     14.42 o 
   1  16   1     2297.28     2174.04     49.69 o 
   2  16   1       40.06       51.31     11.49 o 
   3  16   1     3971.69     4029.84     97.75 o 
   4  16   1      305.75      314.56     38.26 o 
   5  16   1      891.39      887.70     73.95 o 
  -5  17   1      269.74      292.56     40.64 o 
  -4  17   1      474.95      462.04     42.57 o 
  -3  17   1      749.87      704.67     21.09 o 
  -2  17   1     3991.48     4053.54     69.07 o 
  -1  17   1      104.86      132.11     12.21 o 
   0  17   1     1716.18     1684.22     42.75 o 
   1  17   1      313.77      308.77     23.35 o 
   2  17   1     1721.93     1648.65     44.98 o 
   3  17   1      185.08      171.35     17.58 o 
   4  17   1      664.74      700.72     51.00 o 
   5  17   1        0.66       79.76     40.70 o 
  -4  18   1      617.44      618.52     55.83 o 
  -3  18   1     2904.76     3013.59     68.90 o 
  -2  18   1      324.54      312.74     16.67 o 
  -1  18   1     7178.17     7338.11    138.94 o 
   0  18   1      941.04      900.86     41.18 o 
   1  18   1     5769.32     5843.87    137.69 o 
   2  18   1      961.27      874.91     32.10 o 
   3  18   1     2736.09     2731.53     75.97 o 
   4  18   1      315.48      293.91     28.73 o 
  -4  19   1      106.72       98.20     24.99 o 
  -3  19   1      603.87      544.98     44.54 o 
  -2  19   1       56.08       31.48      8.84 o 
  -1  19   1       26.55       42.32     14.31 o 
   0  19   1      353.24      321.77     22.12 o 
   1  19   1       11.08       34.12      7.81 o 
   2  19   1      168.53      160.97     15.06 o 
   3  19   1        0.40       12.65      8.56 o 
   4  19   1      116.30       67.23     21.96 o 
  -3  20   1     4330.90     4350.54    305.25 o 
  -2  20   1      734.82      724.64     67.44 o 
  -1  20   1     2147.97     2329.87     99.55 o 
   0  20   1      188.64      263.44     33.47 o 
   1  20   1     3436.78     3398.68    101.65 o 
   2  20   1       33.30       21.57      8.20 o 
   3  20   1     3124.62     3107.79    126.40 o 
  -2  21   1      477.52      440.06     45.07 o 
  -1  21   1        3.36       13.03      9.01 o 
   0  21   1       61.72       35.58     16.24 o 
   1  21   1       12.47       20.10     42.23 o 
   2  21   1      748.71      748.79     67.37 o 
  -1  22   1     2565.72     2678.56    149.33 o 
   0  22   1      156.90      155.42     34.56 o 
   1  22   1     2298.92     2421.57    137.78 o 
  -7   0   2     3643.14     3635.57    165.54 o 
  -6   0   2     1366.96     1346.90     50.84 o 
  -5   0   2     5266.71     5294.81    150.41 o 
  -4   0   2    22240.63    23211.14    285.51 o 
  -3   0   2     2678.41     2446.15     42.08 o 
  -2   0   2    18884.01    18775.59    204.10 o 
  -1   0   2    17539.72    16953.87    102.64 o 
   0   0   2    24449.00    22293.02    259.42 o 
   1   0   2    47527.34    46643.18    525.06 o 
   2   0   2    14851.86    15006.54    137.42 o 
   3   0   2     3696.01     3657.31     57.78 o 
   4   0   2     5750.34     5886.29     96.28 o 
   5   0   2     1894.17     1890.40     53.05 o 
   6   0   2     3699.17     3838.38    184.68 o 
   7   0   2     1899.88     2018.91    108.08 o 
  -7   1   2      166.98      194.15     33.82 o 
  -6   1   2      784.04      726.91     33.88 o 
  -5   1   2       27.88       27.76     11.29 o 
  -4   1   2       78.10      111.52     10.57 o 
  -3   1   2      627.43      625.12     15.37 o 
  -2   1   2     3564.43     3387.93     29.61 o 
  -1   1   2     4983.71     5163.50     30.78 o 
   0   1   2      480.00      495.19     11.11 o 
   1   1   2     6740.94     6899.68    111.13 o 
   2   1   2        4.30       20.34      5.00 o 
   3   1   2      210.51      191.28      9.80 o 
   4   1   2      989.02     1014.00     23.44 o 
   5   1   2      297.80      277.40     14.39 o 
   6   1   2        2.47       18.01     14.88 o 
   7   1   2      134.95      117.36     25.37 o 
  -7   2   2     4094.55     3941.43    126.48 o 
  -6   2   2      412.87      401.84     22.51 o 
  -5   2   2     2720.23     2764.06     48.30 o 
  -4   2   2     9597.79     9514.59     96.52 o 
  -3   2   2     3805.13     3671.12     42.63 o 
  -2   2   2     6964.34     6558.05     51.26 o 
  -1   2   2    13430.23    13303.79     59.93 o 
   0   2   2      938.95      882.79     12.96 o 
   1   2   2        9.18       27.27      5.71 o 
   2   2   2    16962.29    16790.35     80.35 o 
   3   2   2     6714.79     6728.29     72.18 o 
   4   2   2     6090.82     6218.81     70.69 o 
   5   2   2     2320.12     2266.75     42.66 o 
   6   2   2     2906.36     2962.48     81.04 o 
   7   2   2     1572.36     1564.33     63.03 o 
  -7   3   2      582.99      563.22     48.79 o 
  -6   3   2     1596.82     1484.23     42.18 o 
  -5   3   2     1966.16     1927.59     38.26 o 
  -4   3   2     3057.72     3115.96     40.98 o 
  -3   3   2     5490.35     5634.74     53.89 o 
  -2   3   2     9925.69     9794.38     54.33 o 
  -1   3   2    16857.83    16485.67     71.29 o 
   0   3   2     2004.30     2122.02     32.19 o 
   1   3   2     4206.92     3936.56     27.76 o 
   2   3   2     6782.00     6973.23     62.30 o 
   3   3   2     4552.73     4322.56     45.95 o 
   4   3   2     1724.93     1742.10     30.67 o 
   5   3   2     4841.30     5018.76     85.25 o 
   6   3   2      578.61      605.17     30.11 o 
   7   3   2     1692.38     1738.90     73.90 o 
  -7   4   2     1145.60     1139.33     78.91 o 
  -6   4   2     1498.78     1472.19     46.58 o 
  -5   4   2     1196.11     1101.16     42.51 o 
  -4   4   2     1938.45     1890.33     27.20 o 
  -3   4   2     9672.41    10055.33     93.07 o 
  -2   4   2     4516.80     4168.30     48.03 o 
  -1   4   2     3130.65     3025.73     22.16 o 
   0   4   2     5359.05     5315.05     50.35 o 
   1   4   2       22.91       42.85      7.60 o 
   2   4   2     2930.75     2804.12     31.38 o 
   3   4   2     4231.17     4194.52     53.48 o 
   4   4   2     3752.06     3732.51     46.34 o 
   5   4   2      792.37      772.01     25.08 o 
   6   4   2     2871.94     2813.14     77.02 o 
   7   4   2      489.72      504.13     37.42 o 
  -7   5   2     1383.52     1400.79     75.66 o 
  -6   5   2     2583.71     2517.32     61.28 o 
  -5   5   2     2859.71     2853.96     44.95 o 
  -4   5   2     4165.13     4149.17     50.62 o 
  -3   5   2    20295.60    21139.00    194.31 o 
  -2   5   2     7151.75     7099.92     68.95 o 
  -1   5   2     6961.31     6580.59     51.59 o 
   0   5   2    11879.11    11609.29     63.09 o 
   1   5   2     1736.72     1547.38     17.31 o 
   2   5   2     5028.78     5058.16     44.58 o 
   3   5   2    15722.11    16401.51    133.23 o 
   4   5   2     3237.92     3310.87     43.11 o 
   5   5   2     2889.39     2916.17     50.40 o 
   6   5   2     3186.38     3182.66     85.30 o 
   7   5   2     1225.79     1162.82     76.57 o 
  -7   6   2      184.41      163.11     27.36 o 
  -6   6   2       59.50       47.08     10.65 o 
  -5   6   2      652.57      671.62     45.70 o 
  -4   6   2       16.99       27.95     11.79 o 
  -3   6   2     1777.89     1766.31     42.20 o 
  -2   6   2     1713.58     1811.48     35.78 o 
  -1   6   2       26.18       32.05      4.60 o 
   0   6   2      102.85       72.52      9.40 o 
   1   6   2     1190.46     1231.37     17.98 o 
   2   6   2      247.69      264.21     10.01 o 
   3   6   2      504.21      462.88     15.90 o 
   4   6   2       15.96       30.26      8.38 o 
   5   6   2       97.96       69.06     17.68 o 
   6   6   2       95.02      114.85     15.98 o 
   7   6   2       12.93       12.85     11.89 o 
  -7   7   2     1243.86     1200.57    122.41 o 
  -6   7   2     3475.03     3677.24    118.64 o 
  -5   7   2     3283.35     3169.44     76.60 o 
  -4   7   2     3921.01     3908.47     63.04 o 
  -3   7   2    14628.29    14627.24    162.08 o 
  -2   7   2     6106.23     6049.28     59.28 o 
  -1   7   2     2472.67     2305.29     24.82 o 
   0   7   2    11389.12    11233.96     78.87 o 
   1   7   2    17948.30    18103.44    120.94 o 
   2   7   2     8594.14     8745.77     75.91 o 
   3   7   2     9381.15     9736.77     97.41 o 
   4   7   2     1695.28     1683.95     30.76 o 
   5   7   2     2770.45     2759.48     60.49 o 
   6   7   2     1471.34     1519.70     46.16 o 
   7   7   2     4120.53     4103.50    150.49 o 
  -7   8   2      697.30      679.18     55.61 o 
  -6   8   2       47.25       33.26     31.67 o 
  -5   8   2      632.13      611.19     38.88 o 
  -4   8   2     1682.03     1704.14     39.77 o 
  -3   8   2      522.73      532.53     27.34 o 
  -2   8   2     2729.55     2670.33     30.46 o 
  -1   8   2     1259.59     1255.93     20.21 o 
   0   8   2      407.72      351.06      8.55 o 
   1   8   2        3.88       15.32      7.16 o 
   2   8   2       46.94       82.95      5.95 o 
   3   8   2      264.49      310.30     12.37 o 
   4   8   2     2378.95     2305.61     38.48 o 
   5   8   2      735.31      691.11     29.78 o 
   6   8   2      181.80      182.35     19.63 o 
   7   8   2       60.23       48.11     23.87 o 
  -7   9   2      690.09      663.84     54.55 o 
  -6   9   2     2761.71     2777.76     97.72 o 
  -5   9   2     1255.55     1206.56     49.78 o 
  -4   9   2     1613.82     1627.60     41.67 o 
  -3   9   2     5985.94     6185.66     82.56 o 
  -2   9   2     5131.08     5197.33     59.67 o 
  -1   9   2     3605.02     3567.58     37.12 o 
   0   9   2     5110.06     5134.81     46.70 o 
   1   9   2     7869.18     7849.34     82.87 o 
   2   9   2     1151.91     1073.97     19.23 o 
   3   9   2     6452.46     6786.72     68.65 o 
   4   9   2     2642.13     2527.82     43.34 o 
   5   9   2     3522.53     3560.13     71.85 o 
   6   9   2     1133.77     1110.54     37.90 o 
   7   9   2     2427.27     2456.45    132.85 o 
  -6  10   2      572.97      583.32     40.07 o 
  -5  10   2     2012.39     1920.11     68.43 o 
  -4  10   2     1638.13     1540.39     37.59 o 
  -3  10   2     1584.14     1597.42     42.11 o 
  -2  10   2    10553.56    10650.27    104.32 o 
  -1  10   2     1331.17     1229.27     21.66 o 
   0  10   2     3931.24     4044.13     69.14 o 
   1  10   2     5173.38     5228.60     80.05 o 
   2  10   2     1812.50     1757.89     25.71 o 
   3  10   2     1964.30     1919.61     31.41 o 
   4  10   2     2548.23     2549.88     43.80 o 
   5  10   2     1273.67     1286.79     46.85 o 
   6  10   2     1760.43     1718.07     58.56 o 
  -6  11   2       77.10       34.66     12.39 o 
  -5  11   2     1306.41     1186.79     48.87 o 
  -4  11   2     1311.43     1217.37     42.99 o 
  -3  11   2      871.17      822.36     25.85 o 
  -2  11   2     4908.83     5098.75     56.44 o 
  -1  11   2      497.23      453.48     15.58 o 
   0  11   2      280.09      288.70     17.53 o 
   1  11   2     3206.06     3296.00     50.29 o 
   2  11   2     1871.78     1872.96     29.37 o 
   3  11   2      302.24      299.41     13.03 o 
   4  11   2     1595.66     1561.13     36.21 o 
   5  11   2     1115.29     1109.68     34.79 o 
   6  11   2      161.47      152.15     28.33 o 
  -6  12   2     1890.74     1894.02     91.71 o 
  -5  12   2     2105.19     2141.25     67.90 o 
  -4  12   2     4446.99     4604.58    108.64 o 
  -3  12   2     4016.62     4169.05     61.64 o 
  -2  12   2     9358.44     9757.04    102.88 o 
  -1  12   2     8853.20     9283.46     84.61 o 
   0  12   2     2553.14     2531.31     41.69 o 
   1  12   2     2840.86     2767.78     43.91 o 
   2  12   2     8556.40     9132.73    117.33 o 
   3  12   2     2300.46     2334.06     50.04 o 
   4  12   2     4325.60     4354.24    101.05 o 
   5  12   2     2590.26     2589.11     65.48 o 
   6  12   2     2419.40     2427.32     90.25 o 
  -6  13   2        7.91      -19.43     19.43 o 
  -5  13   2        1.18       18.25     14.67 o 
  -4  13   2      317.95      289.85     22.13 o 
  -3  13   2       16.34       21.98      9.04 o 
  -2  13   2      908.35      836.76     25.46 o 
  -1  13   2      199.80      233.83     11.23 o 
   0  13   2       99.86       94.25     10.46 o 
   1  13   2      498.60      544.18     28.67 o 
   2  13   2       76.09       74.86      9.18 o 
   3  13   2       36.76       25.19      5.55 o 
   4  13   2      772.09      708.56     32.70 o 
   5  13   2       63.33       45.35      9.14 o 
   6  13   2       83.12       49.26     21.68 o 
  -6  14   2     1270.73     1151.44     77.18 o 
  -5  14   2     1502.52     1611.22     77.38 o 
  -4  14   2     2033.89     2026.61     59.09 o 
  -3  14   2     3953.65     4138.20     78.92 o 
  -2  14   2     1122.52     1114.03     28.70 o 
  -1  14   2     2993.55     2954.93     40.00 o 
   0  14   2     4256.48     4293.86     68.98 o 
   1  14   2     3064.21     3156.95     58.72 o 
   2  14   2     6205.30     6248.36     94.21 o 
   3  14   2     1007.60      939.44     32.61 o 
   4  14   2     4081.73     4023.07    128.93 o 
   5  14   2     1826.09     1825.96     58.53 o 
  -5  15   2      181.24      179.96     65.32 o 
  -4  15   2      790.55      765.37     30.90 o 
  -3  15   2     2941.35     2860.57     55.22 o 
  -2  15   2      198.60      187.66     13.05 o 
  -1  15   2     1469.74     1514.32     26.55 o 
   0  15   2      681.70      711.51     38.94 o 
   1  15   2       68.24       73.09     10.76 o 
   2  15   2      120.96       96.10     15.52 o 
   3  15   2     2876.48     2746.08     65.75 o 
   4  15   2      675.83      596.96     35.57 o 
   5  15   2      516.16      465.88     34.17 o 
  -5  16   2      569.36      568.17     42.74 o 
  -4  16   2     1380.53     1296.23     54.69 o 
  -3  16   2     1584.12     1580.13     37.92 o 
  -2  16   2     4224.00     4265.92     81.19 o 
  -1  16   2     3758.39     3735.77     67.32 o 
   0  16   2     2047.09     1991.35     46.85 o 
   1  16   2     2106.43     2029.63     48.29 o 
   2  16   2     3593.39     3600.89     87.83 o 
   3  16   2     2042.71     1973.09     58.15 o 
   4  16   2     1903.45     1943.24     57.52 o 
   5  16   2      481.58      514.15    168.01 o 
  -5  17   2      959.39      858.59     61.27 o 
  -4  17   2      935.89      876.17     60.77 o 
  -3  17   2     1162.59     1196.29     37.93 o 
  -2  17   2     1841.02     1842.92     42.29 o 
  -1  17   2     3447.33     3554.63     61.35 o 
   0  17   2     1887.37     1851.26     51.61 o 
   1  17   2     1514.02     1498.56     50.24 o 
   2  17   2     1141.95     1166.53     45.62 o 
   3  17   2      720.80      709.64     44.77 o 
   4  17   2     1465.98     1473.61    120.72 o 
   5  17   2     1917.65     1969.83    122.67 o 
  -4  18   2      151.93      179.94     24.73 o 
  -3  18   2      731.25      702.83     25.75 o 
  -2  18   2      237.80      195.19     13.59 o 
  -1  18   2      428.68      442.85     20.49 o 
   0  18   2      570.22      548.14     34.17 o 
   1  18   2       74.45       57.55     12.56 o 
   2  18   2      293.55      285.93     26.96 o 
   3  18   2     1213.50     1212.99     40.19 o 
   4  18   2      373.20      342.58     48.80 o 
  -4  19   2      659.08      536.18     59.16 o 
  -3  19   2     1052.75     1086.18    141.72 o 
  -2  19   2     3474.84     3392.50    144.19 o 
  -1  19   2     3061.30     3156.45     70.92 o 
   0  19   2     3099.00     2947.11    103.23 o 
   1  19   2     3550.88     3516.84     88.58 o 
   2  19   2      293.41      308.65     22.66 o 
   3  19   2     2114.01     2092.22     88.02 o 
   4  19   2     2042.80     1941.92     94.20 o 
  -3  20   2       18.94       76.53     44.42 o 
  -2  20   2      288.43      261.80     40.80 o 
  -1  20   2        1.02       16.63     16.45 o 
   0  20   2       17.90       25.48     10.18 o 
   1  20   2      335.28      323.53     27.04 o 
   2  20   2       10.47       17.81     26.46 o 
   3  20   2        5.99      -18.36     18.36 o 
  -2  21   2     2035.88     2181.38    124.44 o 
  -1  21   2     1152.04     1193.61    120.86 o 
   0  21   2     2069.86     2128.83    113.27 o 
   1  21   2     2883.99     2910.53    149.56 o 
   2  21   2      530.25      517.43     42.31 o 
  -1  22   2      212.73      152.49     50.71 o 
   0  22   2      445.92      433.84     52.02 o 
   1  22   2      173.89      115.45     24.56 o 
  -7   1   3     3752.78     3734.99    125.80 o 
  -6   1   3       14.37       10.98      9.72 o 
  -5   1   3     8897.32     9211.59    125.38 o 
  -4   1   3      745.16      737.79     22.46 o 
  -3   1   3    12742.96    12767.48    105.51 o 
  -2   1   3     7211.40     7157.60     56.50 o 
  -1   1   3    17254.48    16823.69    113.40 o 
   0   1   3     6476.14     6470.14     40.25 o 
   1   1   3    21854.27    21424.17    102.40 o 
   2   1   3     5925.44     5898.42     51.13 o 
   3   1   3     7119.29     7014.42     67.48 o 
   4   1   3     1557.89     1513.45     29.21 o 
   5   1   3     6060.91     6175.37     89.28 o 
   6   1   3     3655.26     3685.13     96.93 o 
   7   1   3     1960.84     1986.36     76.12 o 
  -7   2   3      580.49      506.23     45.77 o 
  -6   2   3     1131.45     1053.79     33.64 o 
  -5   2   3       50.71       72.93      9.41 o 
  -4   2   3     1381.48     1340.80     24.32 o 
  -3   2   3     1846.39     1934.98     26.53 o 
  -2   2   3     5337.79     5248.59     44.68 o 
  -1   2   3     5301.36     5324.89     34.68 o 
   0   2   3    10341.00    10462.15     54.92 o 
   1   2   3      599.58      589.36     14.51 o 
   2   2   3     7427.40     7656.14     62.47 o 
   3   2   3      617.30      667.73     20.10 o 
   4   2   3     1278.90     1212.94     25.01 o 
   5   2   3      727.95      716.48     24.62 o 
   6   2   3       17.50       24.69      9.90 o 
   7   2   3      159.07      142.98     26.93 o 
  -7   3   3     2490.11     2420.50    107.40 o 
  -6   3   3      766.50      733.95     26.26 o 
  -5   3   3     4971.91     5056.64     75.48 o 
  -4   3   3     1238.75     1195.73     21.80 o 
  -3   3   3     3801.13     3749.54     40.37 o 
  -2   3   3     4413.30     4531.40     39.72 o 
  -1   3   3    25209.22    25340.82    122.24 o 
   0   3   3     4053.92     3972.48     31.47 o 
   1   3   3     4067.94     3938.02     35.80 o 
   2   3   3     9195.82     9314.47     72.68 o 
   3   3   3    11012.95    11005.69    108.31 o 
   4   3   3     1939.66     2023.69     34.08 o 
   5   3   3     3570.37     3476.90     57.43 o 
   6   3   3      967.42      994.69     39.22 o 
   7   3   3     1146.01     1150.23     59.10 o 
  -7   4   3      863.79      797.30     56.52 o 
  -6   4   3     2342.82     2401.78     53.85 o 
  -5   4   3       18.04       24.51      7.81 o 
  -4   4   3     9077.79     9030.67     93.29 o 
  -3   4   3      546.80      491.10     26.09 o 
  -2   4   3     8823.64     8736.71     65.64 o 
  -1   4   3     8675.85     8691.99     52.09 o 
   0   4   3     3679.78     3436.29     27.49 o 
   1   4   3     1563.47     1475.75     19.38 o 
   2   4   3    15717.91    15858.45    112.99 o 
   3   4   3     6084.34     6132.35     69.62 o 
   4   4   3     4359.20     4254.17     57.01 o 
   5   4   3     2485.20     2411.45     47.91 o 
   6   4   3     1890.18     1946.89     55.93 o 
   7   4   3      244.30      268.55     23.73 o 
  -7   5   3     1433.31     1351.12     78.52 o 
  -6   5   3      301.24      282.98     20.46 o 
  -5   5   3      158.52      151.94     20.59 o 
  -4   5   3      248.78      230.67     17.55 o 
  -3   5   3     2158.84     2115.71     39.53 o 
  -2   5   3        1.30       16.10      5.54 o 
  -1   5   3     2551.84     2440.63     32.51 o 
   0   5   3      186.02      132.02     10.09 o 
   1   5   3     1603.91     1549.22     26.75 o 
   2   5   3      138.16      177.83      9.79 o 
   3   5   3     3112.42     3185.32     43.21 o 
   4   5   3      890.14      946.27     25.42 o 
   5   5   3       19.34       22.38     10.59 o 
   6   5   3        5.00       47.83      9.36 o 
   7   5   3      409.72      355.35     30.85 o 
  -7   6   3     1673.54     1563.41     80.54 o 
  -6   6   3     5443.77     5913.04    189.21 o 
  -5   6   3       90.90       91.57     17.88 o 
  -4   6   3    13476.01    13698.95    170.63 o 
  -3   6   3     3384.61     3463.01     53.22 o 
  -2   6   3    17664.01    18389.02    151.44 o 
  -1   6   3     8182.26     8175.37     62.61 o 
   0   6   3     9313.15     8756.48     66.23 o 
   1   6   3     3134.44     3031.98     35.03 o 
   2   6   3    12024.45    12064.50    100.98 o 
   3   6   3     5477.32     5436.18     62.39 o 
   4   6   3     6191.82     6212.76     76.13 o 
   5   6   3     2906.44     2753.66     62.06 o 
   6   6   3     3431.28     3360.21     80.22 o 
   7   6   3     2072.73     2201.05     91.70 o 
  -7   7   3      151.15      109.81     20.06 o 
  -6   7   3       62.38       62.36     19.22 o 
  -5   7   3      675.13      585.67     38.34 o 
  -4   7   3      146.30      130.59     14.43 o 
  -3   7   3      242.53      254.60     29.05 o 
  -2   7   3     1668.10     1759.07     24.44 o 
  -1   7   3      400.45      413.68     12.42 o 
   0   7   3      539.05      541.90     12.12 o 
   1   7   3      825.07      863.94     22.17 o 
   2   7   3        2.70       21.57      6.10 o 
   3   7   3        6.22       36.20      7.42 o 
   4   7   3      298.81      286.49     14.65 o 
   5   7   3      166.91      174.96     16.01 o 
   6   7   3       38.71       38.39     11.05 o 
   7   7   3       75.34       51.03     13.49 o 
  -7   8   3      228.56      202.14     32.07 o 
  -6   8   3     5607.32     5592.29    160.24 o 
  -5   8   3      200.72      258.33     35.96 o 
  -4   8   3     2606.48     2628.39     54.12 o 
  -3   8   3     3026.06     2993.02     49.13 o 
  -2   8   3     8980.42     8925.06     95.17 o 
  -1   8   3     4283.40     4389.11     43.75 o 
   0   8   3    21610.14    21917.28    180.58 o 
   1   8   3     4509.41     4514.06     44.64 o 
   2   8   3     6590.12     6681.47     70.23 o 
   3   8   3     1089.22     1066.48     22.53 o 
   4   8   3     6627.71     6610.11     97.35 o 
   5   8   3      817.94      802.11     36.19 o 
   6   8   3     3039.85     3079.38     89.74 o 
   7   8   3     1626.19     1584.41     71.82 o 
  -6   9   3      188.39      157.23     40.26 o 
  -5   9   3     1529.33     1588.73     63.16 o 
  -4   9   3       26.01       26.03     17.65 o 
  -3   9   3     1589.23     1551.20     42.15 o 
  -2   9   3     2017.86     1991.92     30.31 o 
  -1   9   3     4012.84     4052.06     46.02 o 
   0   9   3     6896.56     7362.79     66.38 o 
   1   9   3     5489.54     5521.93     64.09 o 
   2   9   3      231.23      235.15     14.72 o 
   3   9   3     2256.49     2197.60     35.25 o 
   4   9   3     3471.31     3634.53     61.09 o 
   5   9   3      741.74      748.50     34.54 o 
   6   9   3      593.48      561.04     29.58 o 
  -6  10   3     3875.26     3977.98    151.45 o 
  -5  10   3     1990.59     1851.56     77.25 o 
  -4  10   3     1139.62     1189.37     51.28 o 
  -3  10   3      986.15     1018.76     30.40 o 
  -2  10   3     5647.31     5792.85     58.03 o 
  -1  10   3      515.89      524.74     15.30 o 
   0  10   3     8011.48     8394.88     83.06 o 
   1  10   3     2904.70     2907.60     64.95 o 
   2  10   3     2620.49     2596.36     33.48 o 
   3  10   3     1085.17     1042.70     22.85 o 
   4  10   3     2725.75     2781.63     59.52 o 
   5  10   3     1068.34     1088.73     37.07 o 
   6  10   3     1791.17     1813.85     69.39 o 
  -6  11   3      599.99      584.54     56.11 o 
  -5  11   3     4056.02     3888.37    148.17 o 
  -4  11   3        1.98       31.52      9.32 o 
  -3  11   3     6330.02     6526.18    105.04 o 
  -2  11   3     2325.11     2328.13     33.59 o 
  -1  11   3     5420.04     5579.80     61.42 o 
   0  11   3     2831.41     2772.55     33.78 o 
   1  11   3     5296.02     5309.71     72.63 o 
   2  11   3      604.04      615.40     14.08 o 
   3  11   3     7264.50     7434.92     99.22 o 
   4  11   3     2560.12     2524.37     59.32 o 
   5  11   3     1014.42     1028.30     40.51 o 
   6  11   3     1097.06     1098.91     55.54 o 
  -6  12   3     1044.75     1019.19    102.16 o 
  -5  12   3      103.29      134.21     19.65 o 
  -4  12   3        0.88       22.29      9.24 o 
  -3  12   3       57.10       65.41     11.30 o 
  -2  12   3      462.97      469.34     15.43 o 
  -1  12   3      250.87      251.75     13.45 o 
   0  12   3      240.11      248.38     17.47 o 
   1  12   3       28.44       28.23     11.50 o 
   2  12   3       44.81       52.69      8.21 o 
   3  12   3      638.42      605.10     20.65 o 
   4  12   3      849.52      815.02     36.57 o 
   5  12   3       63.11       41.82      9.41 o 
   6  12   3      192.36      218.82     55.34 o 
  -6  13   3      647.97      706.30     57.43 o 
  -5  13   3     4944.56     5060.60    149.83 o 
  -4  13   3      697.46      700.25     33.02 o 
  -3  13   3     6546.04     6727.48    136.28 o 
  -2  13   3     3892.50     3953.40     60.41 o 
  -1  13   3     8456.83     8760.53    103.30 o 
   0  13   3     1695.07     1739.54     35.79 o 
   1  13   3     6666.07     6882.52     96.64 o 
   2  13   3     1914.51     1905.92     43.25 o 
   3  13   3     4099.80     4158.05     74.56 o 
   4  13   3     2904.43     2864.01     68.57 o 
   5  13   3     4911.76     4978.01    110.06 o 
   6  13   3      563.05      609.39     65.70 o 
  -5  14   3      151.19      107.70     25.71 o 
  -4  14   3      497.25      467.70     28.52 o 
  -3  14   3      354.28      323.43     21.25 o 
  -2  14   3      268.91      272.60     12.83 o 
  -1  14   3      453.38      457.34     16.89 o 
   0  14   3      100.11      101.58     16.54 o 
   1  14   3       91.98       68.73      8.93 o 
   2  14   3      287.26      291.52     22.44 o 
   3  14   3      155.71      156.98     12.99 o 
   4  14   3       58.03       51.88      8.63 o 
   5  14   3      141.76      134.43     27.74 o 
  -5  15   3     2396.76     2332.44    122.44 o 
  -4  15   3      964.91      950.87     44.46 o 
  -3  15   3     3266.02     3249.80     64.99 o 
  -2  15   3     1418.08     1435.70     33.91 o 
  -1  15   3     3097.04     3264.02     58.73 o 
   0  15   3     1627.03     1561.35     51.15 o 
   1  15   3     7287.61     7566.87    139.67 o 
   2  15   3     1540.13     1561.56     47.44 o 
   3  15   3     2375.51     2402.30     76.21 o 
   4  15   3      652.88      671.53     35.70 o 
   5  15   3     2836.13     2926.54    123.66 o 
  -5  16   3      313.25      335.95     50.40 o 
  -4  16   3      823.36      731.32     30.82 o 
  -3  16   3        3.44       18.33      4.12 o 
  -2  16   3     1435.30     1462.34     39.98 o 
  -1  16   3      946.59      902.98     24.03 o 
   0  16   3     2126.89     2076.76     56.66 o 
   1  16   3     1011.21     1013.70     35.90 o 
   2  16   3     1497.61     1508.62     44.41 o 
   3  16   3      864.77      833.47     36.98 o 
   4  16   3     1286.31     1231.30     57.25 o 
   5  16   3      944.13      887.66     62.70 o 
  -4  17   3      130.84       75.80     25.29 o 
  -3  17   3      131.08      136.87     11.86 o 
  -2  17   3      772.36      746.57     23.02 o 
  -1  17   3     3659.39     3650.17     83.65 o 
   0  17   3       52.35       48.36      9.00 o 
   1  17   3     1383.98     1402.77     50.82 o 
   2  17   3      534.78      489.59     32.91 o 
   3  17   3      445.28      483.07     32.04 o 
   4  17   3      411.43      416.68     36.80 o 
  -4  18   3     2641.83     2340.32    136.63 o 
  -3  18   3      859.93      765.06     54.19 o 
  -2  18   3     2142.95     2134.49     47.86 o 
  -1  18   3     1436.95     1417.20     42.95 o 
   0  18   3     6894.90     6926.97    146.27 o 
   1  18   3     1055.13      989.51     39.56 o 
   2  18   3     2338.13     2451.63     71.34 o 
   3  18   3      342.16      371.56     35.91 o 
   4  18   3     1766.25     1832.52     92.01 o 
  -3  19   3       15.04       30.00     15.14 o 
  -2  19   3      143.07       85.87     20.88 o 
  -1  19   3       49.74       51.61      8.77 o 
   0  19   3      185.63      162.84     18.30 o 
   1  19   3      113.86       70.68     19.47 o 
   2  19   3      169.33      127.97     26.96 o 
   3  19   3       85.74       57.77     15.13 o 
  -3  20   3      993.59      871.39    116.75 o 
  -2  20   3     1620.36     1661.76     92.40 o 
  -1  20   3      682.52      723.67     50.62 o 
   0  20   3     3764.66     3767.32    207.73 o 
   1  20   3      760.45      736.83     50.93 o 
   2  20   3     1953.57     1983.93     89.43 o 
   3  20   3      826.31      774.85     56.48 o 
  -2  21   3       17.37       13.04     20.25 o 
  -1  21   3        5.21        9.28     20.16 o 
   0  21   3      419.44      453.56     46.85 o 
   1  21   3      448.76      355.32     29.88 o 
   2  21   3      317.34      354.42     38.48 o 
   0  22   3     1832.40     1865.77    114.36 o 
  -7   0   4     5999.75     6449.77   2279.43 o 
  -6   0   4      686.86      646.39     41.47 o 
  -5   0   4     5745.23     5939.63    155.57 o 
  -4   0   4      461.81      473.56     22.95 o 
  -3   0   4    16892.42    17145.37    224.86 o 
  -2   0   4        0.61       16.87      6.49 o 
  -1   0   4    31939.16    32072.09    292.74 o 
   0   0   4      731.29      718.97     27.57 o 
   1   0   4    16967.50    16323.03    162.25 o 
   2   0   4        4.66       22.99      6.64 o 
   3   0   4    17206.47    18026.31    239.63 o 
   4   0   4      717.41      780.92     32.31 o 
   5   0   4     7066.42     7136.02    189.68 o 
   6   0   4     1458.56     1560.82     79.73 o 
   7   0   4     2740.94     2648.30    143.43 o 
  -7   1   4        2.93       -1.16     10.80 o 
  -6   1   4      837.65      828.21     27.49 o 
  -5   1   4      559.92      522.28     24.92 o 
  -4   1   4        1.18       18.72      4.95 o 
  -3   1   4       10.54       29.00      5.53 o 
  -2   1   4     1940.16     2049.16     26.53 o 
  -1   1   4      213.41      231.94      9.73 o 
   0   1   4     1022.32     1001.28     17.95 o 
   1   1   4     1188.06     1246.35     24.15 o 
   2   1   4      213.93      250.33     11.13 o 
   3   1   4      127.03      148.28     11.86 o 
   4   1   4      626.38      591.15     20.11 o 
   5   1   4        1.45       25.02      9.04 o 
   6   1   4      337.34      350.97     31.36 o 
   7   1   4       76.05       52.63     16.05 o 
  -7   2   4     3080.32     3172.96    134.27 o 
  -6   2   4      149.94      116.69     21.02 o 
  -5   2   4     6252.35     6448.82    118.44 o 
  -4   2   4      121.44      149.23     11.77 o 
  -3   2   4     5584.30     5358.49     59.41 o 
  -2   2   4       36.33       37.89      6.22 o 
  -1   2   4    20407.77    20570.66    138.72 o 
   0   2   4       20.89       26.62      4.66 o 
   1   2   4    11365.39    10772.03     81.66 o 
   2   2   4      515.55      511.12     15.65 o 
   3   2   4    11159.84    11356.07    113.41 o 
   4   2   4      256.67      255.07     14.22 o 
   5   2   4     8705.69     8709.57    215.32 o 
   6   2   4      360.20      356.29     30.17 o 
   7   2   4     2601.37     2687.02    102.09 o 
  -7   3   4        8.82       18.70     38.29 o 
  -6   3   4     1458.26     1423.09     37.58 o 
  -5   3   4      582.10      553.91     25.14 o 
  -4   3   4     4582.05     4637.55     57.24 o 
  -3   3   4      466.99      519.16     14.19 o 
  -2   3   4     9922.40    10045.95     85.73 o 
  -1   3   4     1712.29     1817.34     23.63 o 
   0   3   4     4257.58     3953.98     38.51 o 
   1   3   4     1430.11     1425.90     23.70 o 
   2   3   4    10433.37     9826.31    110.30 o 
   3   3   4       45.19       34.68      7.66 o 
   4   3   4     4953.86     4929.03     64.93 o 
   5   3   4      548.54      598.73     32.56 o 
   6   3   4     2804.98     2795.88     83.75 o 
   7   3   4      380.16      347.27     68.00 o 
  -7   4   4     1147.40     1304.61     91.03 o 
  -6   4   4        2.14       11.63     11.00 o 
  -5   4   4     4804.34     4998.32     93.48 o 
  -4   4   4        0.23        9.53      7.46 o 
  -3   4   4     4532.61     4600.60     52.38 o 
  -2   4   4       47.21       53.62      6.36 o 
  -1   4   4     5205.16     5054.60     45.27 o 
   0   4   4       31.34       25.63      7.64 o 
   1   4   4     1921.56     1816.83     25.03 o 
   2   4   4     3217.36     3321.39     40.42 o 
   3   4   4     4079.43     4002.85     50.98 o 
   4   4   4       17.49       35.04      7.24 o 
   5   4   4     3025.94     2902.61     65.54 o 
   6   4   4      379.18      309.18     56.43 o 
   7   4   4     1470.90     1404.47     73.13 o 
  -7   5   4      434.36      377.54     39.49 o 
  -6   5   4     4955.49     4978.33    145.10 o 
  -5   5   4      119.24      131.38     18.14 o 
  -4   5   4     6498.56     6513.01    114.96 o 
  -3   5   4      111.84       98.29     13.95 o 
  -2   5   4    20609.91    20766.96    162.07 o 
  -1   5   4      310.91      285.62     10.13 o 
   0   5   4    10323.85    10004.60     76.51 o 
   1   5   4      437.33      501.31     14.34 o 
   2   5   4    11308.52    11583.16     99.85 o 
   3   5   4     1002.46      980.10     23.62 o 
   4   5   4    11303.37    11352.30    139.00 o 
   5   5   4      260.78      251.78     20.42 o 
   6   5   4     4490.99     4549.88    115.98 o 
   7   5   4       73.67       28.44     18.10 o 
  -7   6   4       54.83       65.71     34.62 o 
  -6   6   4      150.61      105.80     30.24 o 
  -5   6   4      134.41      120.11     19.24 o 
  -4   6   4        1.18       38.01     10.49 o 
  -3   6   4      172.90      177.99     12.97 o 
  -2   6   4     1128.10     1208.18     23.97 o 
  -1   6   4      974.08      994.47     17.96 o 
   0   6   4        6.00       15.56      7.56 o 
   1   6   4     1357.68     1418.23     23.05 o 
   2   6   4      739.13      682.95     17.64 o 
   3   6   4       24.07       55.85      7.68 o 
   4   6   4       49.37       58.62      8.06 o 
   5   6   4       20.43       40.68     10.75 o 
   6   6   4       88.57      103.70     15.38 o 
   7   6   4       99.21       59.50     14.73 o 
  -6   7   4     4519.47     4728.14    146.64 o 
  -5   7   4       57.31       46.68     12.69 o 
  -4   7   4    10368.06    10709.42    157.66 o 
  -3   7   4       36.47       38.25      8.37 o 
  -2   7   4     9634.16     9618.97     94.56 o 
  -1   7   4        0.33       18.79      4.51 o 
   0   7   4    15030.54    15058.08    122.29 o 
   1   7   4      440.34      439.73     12.96 o 
   2   7   4    17352.72    17853.88    178.63 o 
   3   7   4      549.01      547.18     17.74 o 
   4   7   4     7139.67     7339.49    115.62 o 
   5   7   4      540.70      517.14     27.17 o 
   6   7   4     3970.30     4083.38    109.50 o 
  -6   8   4       28.90       17.56     16.34 o 
  -5   8   4      516.84      503.03     41.53 o 
  -4   8   4       56.59       58.29     11.86 o 
  -3   8   4     1104.98     1106.77     30.26 o 
  -2   8   4     1147.45     1131.12     21.76 o 
  -1   8   4     1918.21     1832.40     27.61 o 
   0   8   4     1226.61     1261.57     22.71 o 
   1   8   4      557.25      519.59     14.65 o 
   2   8   4       60.71       86.85     11.38 o 
   3   8   4      205.76      217.82     11.33 o 
   4   8   4       82.22       82.30     11.59 o 
   5   8   4     2874.07     2827.92     70.67 o 
   6   8   4      340.80      345.63     28.98 o 
  -6   9   4     4155.87     4260.99    161.25 o 
  -5   9   4      140.83      116.22     20.82 o 
  -4   9   4     4386.05     4573.74    101.40 o 
  -3   9   4      689.02      674.75     36.22 o 
  -2   9   4     4713.24     4655.57     50.23 o 
  -1   9   4      165.54      198.18     10.22 o 
   0   9   4    15855.14    16438.83    152.79 o 
   1   9   4      399.19      402.48     12.33 o 
   2   9   4     4509.52     4549.80     51.38 o 
   3   9   4      468.90      470.69     16.59 o 
   4   9   4     5277.36     5315.28    102.08 o 
   5   9   4      455.21      441.48     22.57 o 
   6   9   4     3637.93     3690.47    120.89 o 
  -6  10   4       39.23       27.72     23.35 o 
  -5  10   4     1925.02     1899.04     75.49 o 
  -4  10   4      218.04      200.19     20.27 o 
  -3  10   4     4497.61     4503.90     79.00 o 
  -2  10   4       23.04       21.01      6.51 o 
  -1  10   4     9820.25    10081.87    101.08 o 
   0  10   4     1000.26     1010.79     19.70 o 
   1  10   4     6371.92     6524.03     70.06 o 
   2  10   4        8.47       22.98      5.75 o 
   3  10   4     4720.18     4740.87     69.29 o 
   4  10   4       57.67       49.05      9.35 o 
   5  10   4     3219.82     3236.46     72.66 o 
   6  10   4      641.18      579.27     40.01 o 
  -6  11   4     1665.10     1598.15     81.46 o 
  -5  11   4       38.11       29.24     15.23 o 
  -4  11   4     3119.35     3136.96     74.52 o 
  -3  11   4      246.71      229.22     20.18 o 
  -2  11   4     2317.04     2331.10     35.73 o 
  -1  11   4        8.11       21.66      5.89 o 
   0  11   4     2537.07     2470.73     32.51 o 
   1  11   4      687.74      716.10     21.99 o 
   2  11   4      845.64      837.63     20.48 o 
   3  11   4      147.43      193.71     24.39 o 
   4  11   4     1427.72     1368.30     36.64 o 
   5  11   4       29.53       29.66      7.34 o 
   6  11   4      654.13      613.46     41.11 o 
  -6  12   4      150.20       85.57     27.81 o 
  -5  12   4     7255.33     7562.16    257.29 o 
  -4  12   4        1.04        0.90      9.42 o 
  -3  12   4     7177.00     7353.94    148.57 o 
  -2  12   4      255.50      253.34     12.19 o 
  -1  12   4     5891.30     5931.17     74.39 o 
   0  12   4        7.56       16.72      6.13 o 
   1  12   4    10020.05    10289.49    135.20 o 
   2  12   4      811.50      762.42     20.60 o 
   3  12   4     5098.45     4999.89     88.59 o 
   4  12   4      764.62      701.43     27.41 o 
   5  12   4     4171.21     4408.08    101.29 o 
   6  12   4      307.02      241.06     29.45 o 
  -5  13   4      108.09       39.92     41.83 o 
  -4  13   4       48.46       53.54      9.81 o 
  -3  13   4      607.27      606.14     37.31 o 
  -2  13   4       63.63       73.19      9.99 o 
  -1  13   4      429.52      436.72     17.06 o 
   0  13   4      458.79      474.90     20.03 o 
   1  13   4        0.76       10.22     12.65 o 
   2  13   4        5.19       33.55      9.11 o 
   3  13   4       93.72       71.71     12.69 o 
   4  13   4       29.12       25.33      6.18 o 
   5  13   4       97.80       47.09     16.78 o 
  -5  14   4     4276.43     4464.67    178.17 o 
  -4  14   4        0.75       17.52     13.42 o 
  -3  14   4     7031.91     7313.14    162.02 o 
  -2  14   4        9.54       17.74     11.49 o 
  -1  14   4     1782.13     1789.56     42.13 o 
   0  14   4       69.32       65.95      9.31 o 
   1  14   4    11570.41    11931.77    162.81 o 
   2  14   4      348.93      344.60     23.00 o 
   3  14   4     5835.56     5876.86    124.51 o 
   4  14   4      695.81      725.20     43.54 o 
   5  14   4     2204.85     2321.83     87.11 o 
  -5  15   4      185.66      109.47     22.97 o 
  -4  15   4      640.62      684.42     48.31 o 
  -3  15   4        0.45        9.21      6.12 o 
  -2  15   4     2337.27     2311.83     45.51 o 
  -1  15   4      136.95      144.65     11.02 o 
   0  15   4     1647.60     1654.74     46.93 o 
   1  15   4      606.89      670.87     34.19 o 
   2  15   4      312.64      312.71     24.62 o 
   3  15   4        5.00       35.53     16.91 o 
   4  15   4     2585.47     2607.35     73.34 o 
   5  15   4      171.75      141.31     24.29 o 
  -4  16   4       37.88       43.47     17.91 o 
  -3  16   4     2982.06     3119.62     74.11 o 
  -2  16   4      768.01      803.35     31.36 o 
  -1  16   4     5457.89     5456.59     90.10 o 
   0  16   4      284.97      257.91     21.54 o 
   1  16   4     3511.66     3690.05    108.97 o 
   2  16   4       41.67       29.60     15.51 o 
   3  16   4     2626.81     2783.45     94.50 o 
   4  16   4      511.69      455.93     42.78 o 
  -4  17   4     3055.61     3001.67    178.45 o 
  -3  17   4       13.14       26.04      9.45 o 
  -2  17   4     2405.98     2432.37     69.00 o 
  -1  17   4        5.57       12.67      9.67 o 
   0  17   4     4275.00     4215.16    106.21 o 
   1  17   4      369.25      294.84     28.67 o 
   2  17   4     2380.67     2422.56     72.01 o 
   3  17   4       92.72       79.71     26.74 o 
   4  17   4     1549.52     1517.67     79.02 o 
  -4  18   4       41.61       37.06     13.59 o 
  -3  18   4      656.80      598.25     46.01 o 
  -2  18   4        0.47       13.76      7.31 o 
  -1  18   4     1170.10     1195.82     38.71 o 
   0  18   4      386.02      351.64     32.92 o 
   1  18   4      388.65      382.30     26.23 o 
   2  18   4       36.85       30.74     13.21 o 
   3  18   4      640.98      649.28     51.44 o 
   4  18   4       50.55       40.52     18.72 o 
  -3  19   4       88.12       52.92     21.55 o 
  -2  19   4     1879.32     2017.07     81.53 o 
  -1  19   4      107.80       47.15     18.38 o 
   0  19   4     4629.88     4803.73    119.37 o 
   1  19   4      128.44      109.28     21.50 o 
   2  19   4     4702.53     4608.94    167.87 o 
   3  19   4      480.99      447.66     45.40 o 
  -2  20   4        1.55       22.62     23.59 o 
  -1  20   4       48.80       53.66     16.20 o 
   0  20   4       13.27        7.81     13.55 o 
   1  20   4        0.06       30.68     13.72 o 
   2  20   4       32.70       65.24     19.84 o 
  -1  21   4       88.45       21.27     33.79 o 
   0  21   4     2451.37     2503.68    143.81 o 
   1  21   4       36.37       35.29     16.34 o 
  -7   1   5     3200.89     3313.14    191.25 o 
  -6   1   5     1065.48     1017.20     47.57 o 
  -5   1   5     6617.28     6859.85    137.46 o 
  -4   1   5      581.51      564.77     18.84 o 
  -3   1   5     7818.86     8031.54     85.20 o 
  -2   1   5      574.92      582.73     16.12 o 
  -1   1   5    19967.75    20168.92    159.10 o 
   0   1   5      203.79      187.95     10.69 o 
   1   1   5    15913.26    15601.69    128.62 o 
   2   1   5       98.57       61.46      8.59 o 
   3   1   5     4528.36     4457.89     57.30 o 
   4   1   5      454.43      461.58     19.26 o 
   5   1   5     7588.57     7787.58    196.68 o 
   6   1   5       48.71       13.04     19.06 o 
   7   1   5     4480.12     4872.37    180.95 o 
  -7   2   5      275.53      209.62     60.41 o 
  -6   2   5     2164.61     2164.18     56.12 o 
  -5   2   5        6.08       19.12      6.79 o 
  -4   2   5     1831.69     1804.71     31.31 o 
  -3   2   5      336.59      381.01     17.10 o 
  -2   2   5     2265.08     2185.46     32.00 o 
  -1   2   5      446.30      450.37     14.63 o 
   0   2   5     7920.79     8215.33     68.31 o 
   1   2   5      636.81      646.14     18.36 o 
   2   2   5     1996.19     1936.79     32.38 o 
   3   2   5      169.23      194.47     13.12 o 
   4   2   5     1133.86     1155.94     29.32 o 
   5   2   5       27.22       45.28     14.63 o 
   6   2   5      989.74     1119.98     46.97 o 
   7   2   5       74.84       77.15     18.01 o 
  -7   3   5     1736.57     1626.82     85.99 o 
  -6   3   5       29.02       25.73      9.17 o 
  -5   3   5     6514.30     6827.88    151.58 o 
  -4   3   5      146.56      140.40     10.02 o 
  -3   3   5     5683.18     5706.49     60.67 o 
  -2   3   5        0.79       22.24      5.59 o 
  -1   3   5    10727.43    10928.36     94.31 o 
   0   3   5     1502.50     1555.07     29.90 o 
   1   3   5     9171.03     8872.81     86.05 o 
   2   3   5       15.27       32.91      7.30 o 
   3   3   5     8645.71     8698.82     93.44 o 
   4   3   5      547.72      510.99     19.49 o 
   5   3   5     3683.60     3702.25    105.36 o 
   6   3   5       76.33       47.66     13.60 o 
   7   3   5     1539.30     1539.75     74.75 o 
  -7   4   5      964.77      978.65     81.71 o 
  -6   4   5     3849.66     3744.81    123.64 o 
  -5   4   5       36.86       34.60     13.58 o 
  -4   4   5     4709.51     4678.92     67.19 o 
  -3   4   5      563.45      551.92     29.97 o 
  -2   4   5     6006.27     5954.06     65.53 o 
  -1   4   5     1106.26     1196.45     21.13 o 
   0   4   5    13192.87    13288.70    111.45 o 
   1   4   5       29.52       62.84      6.52 o 
   2   4   5     6838.28     6583.57     72.85 o 
   3   4   5      670.67      657.24     19.85 o 
   4   4   5     5219.66     5305.77     90.16 o 
   5   4   5      343.63      319.12     26.38 o 
   6   4   5     4077.57     4067.71    110.83 o 
  -6   5   5       69.03       70.32     20.29 o 
  -5   5   5     1113.46     1163.64     53.25 o 
  -4   5   5      187.67      193.06     17.21 o 
  -3   5   5      668.28      644.42     25.36 o 
  -2   5   5      879.02      878.13     20.42 o 
  -1   5   5      759.63      665.68     17.63 o 
   0   5   5      179.93      251.05     12.53 o 
   1   5   5     1726.41     1668.24     28.07 o 
   2   5   5      601.89      617.64     18.49 o 
   3   5   5     1494.86     1517.27     30.43 o 
   4   5   5       10.21       59.08     12.96 o 
   5   5   5      865.14      873.65     49.58 o 
   6   5   5       21.91       37.49     14.90 o 
  -6   6   5     5468.20     6165.52    179.43 o 
  -5   6   5      683.70      623.65     42.60 o 
  -4   6   5     6888.17     7102.57    107.63 o 
  -3   6   5     1720.17     1674.23     31.28 o 
  -2   6   5    12103.37    12432.91    122.14 o 
  -1   6   5        9.10       32.85      5.45 o 
   0   6   5    11986.54    12032.64    125.87 o 
   1   6   5       26.76       24.86      5.83 o 
   2   6   5     8552.80     8503.72     91.09 o 
   3   6   5        8.37       10.37      6.30 o 
   4   6   5     6693.99     6653.79    107.77 o 
   5   6   5      116.86       98.64     21.95 o 
   6   6   5     5402.41     5185.22    313.19 o 
  -6   7   5      105.30       77.18     20.07 o 
  -5   7   5      607.74      576.96     39.80 o 
  -4   7   5        6.71        3.85      9.09 o 
  -3   7   5      148.32      168.97     14.46 o 
  -2   7   5      399.36      424.27     15.33 o 
  -1   7   5      141.31      178.54     10.50 o 
   0   7   5       70.35       79.64      8.91 o 
   1   7   5      342.71      359.34     14.67 o 
   2   7   5       35.94       59.02      8.14 o 
   3   7   5       63.02       65.28      7.92 o 
   4   7   5      404.86      424.08     23.76 o 
   5   7   5       47.11       36.80     13.51 o 
   6   7   5        1.84       10.90     31.18 o 
  -6   8   5     1722.87     1747.18     82.79 o 
  -5   8   5      597.20      568.28     67.62 o 
  -4   8   5     5691.58     5800.34    139.92 o 
  -3   8   5      226.60      238.12     16.95 o 
  -2   8   5    15914.10    16172.84    150.10 o 
  -1   8   5      124.56      119.18      8.66 o 
   0   8   5     9144.25     9232.82     95.14 o 
   1   8   5     2611.43     2652.89     37.67 o 
   2   8   5    11930.76    12151.38    112.73 o 
   3   8   5      311.92      295.11     13.87 o 
   4   8   5     4675.38     4766.88     94.54 o 
   5   8   5      514.24      480.80     41.70 o 
   6   8   5     2303.14     2361.27    104.47 o 
  -6   9   5      639.35      585.34     68.62 o 
  -5   9   5     1937.12     1979.26     78.84 o 
  -4   9   5     1023.28      937.24     43.32 o 
  -3   9   5     1086.66     1051.69     31.39 o 
  -2   9   5      173.63      163.55     11.10 o 
  -1   9   5     5066.48     5148.00     64.39 o 
   0   9   5        1.28       14.81      7.55 o 
   1   9   5     5674.63     5870.78     62.87 o 
   2   9   5       36.44       33.37      6.13 o 
   3   9   5      809.20      735.62     24.71 o 
   4   9   5      160.80      156.59     22.04 o 
   5   9   5     2211.03     2246.26     70.73 o 
   6   9   5      107.90       60.56     15.64 o 
  -6  10   5     1786.01     1805.05     95.91 o 
  -5  10   5      122.72      143.85     25.80 o 
  -4  10   5     4729.46     4762.00    136.29 o 
  -3  10   5      325.57      328.43     21.17 o 
  -2  10   5     2238.45     2267.18     36.22 o 
  -1  10   5       94.69       85.36      9.66 o 
   0  10   5     5032.50     5006.04     55.44 o 
   1  10   5      192.51      200.47     10.34 o 
   2  10   5     4885.65     4968.28     64.17 o 
   3  10   5       42.68       40.49      8.41 o 
   4  10   5     3638.97     3673.10     75.00 o 
   5  10   5       37.75       38.86      7.77 o 
   6  10   5     1410.32     1381.28     68.71 o 
  -6  11   5      219.49      164.36     34.24 o 
  -5  11   5     3337.31     3669.53    120.24 o 
  -4  11   5      320.33      255.93     30.39 o 
  -3  11   5     3235.45     3236.42     76.79 o 
  -2  11   5      997.88      983.52     22.86 o 
  -1  11   5     6636.89     6598.70     78.48 o 
   0  11   5      101.89      101.93      9.39 o 
   1  11   5     5882.96     5962.88     72.30 o 
   2  11   5       77.95       60.77      9.73 o 
   3  11   5     4394.21     4358.66     85.99 o 
   4  11   5      406.48      392.06     19.16 o 
   5  11   5     2678.40     2668.58     78.79 o 
   6  11   5        2.18       14.82     13.27 o 
  -5  12   5       65.38       48.13     16.96 o 
  -4  12   5      323.22      355.93     41.02 o 
  -3  12   5       67.49       28.63      8.46 o 
  -2  12   5        2.69       20.11     10.58 o 
  -1  12   5     1218.86     1225.05     27.32 o 
   0  12   5      472.61      513.28     16.02 o 
   1  12   5      194.57      203.33     14.99 o 
   2  12   5      332.35      332.70     15.30 o 
   3  12   5        4.26       17.65      8.46 o 
   4  12   5     2057.23     1944.26     53.24 o 
   5  12   5       48.96       53.28     26.89 o 
  -5  13   5     2281.56     2462.56    109.91 o 
  -4  13   5      950.59      991.53    111.95 o 
  -3  13   5    10374.31    11206.94    213.02 o 
  -2  13   5      348.98      320.32     16.66 o 
  -1  13   5     5960.83     6183.71     82.73 o 
   0  13   5      130.64      110.56      7.58 o 
   1  13   5     6255.13     6322.14    106.59 o 
   2  13   5      142.30      143.34     14.71 o 
   3  13   5     8153.23     8332.22    159.00 o 
   4  13   5       26.54       41.93     11.46 o 
   5  13   5     2571.53     2670.78     98.63 o 
  -5  14   5        3.68       -0.40     26.56 o 
  -4  14   5      207.07      240.17     45.36 o 
  -3  14   5        7.27        3.62      9.10 o 
  -2  14   5      319.74      311.85     16.66 o 
  -1  14   5       29.19       14.03      5.32 o 
   0  14   5       10.44       12.22      5.96 o 
   1  14   5       76.83       65.41      9.58 o 
   2  14   5      401.49      391.12     41.16 o 
   3  14   5        9.10       17.55      9.85 o 
   4  14   5      122.75       95.62     18.33 o 
   5  14   5        0.68       32.93     19.51 o 
  -4  15   5      466.79      476.04     43.26 o 
  -3  15   5     7091.12     7527.48    152.15 o 
  -2  15   5      241.67      223.76     15.87 o 
  -1  15   5     3261.94     3347.04     75.32 o 
   0  15   5       16.03       32.43      8.54 o 
   1  15   5     5637.85     5885.70    137.56 o 
   2  15   5      762.49      806.70     41.91 o 
   3  15   5     6011.41     6157.85    172.08 o 
   4  15   5       18.91       11.67     21.43 o 
  -4  16   5     1315.34     1538.70    133.22 o 
  -3  16   5       11.53       25.98      8.96 o 
  -2  16   5      923.33      969.84     29.68 o 
  -1  16   5      166.97      130.55     16.68 o 
   0  16   5     3032.03     3121.38     84.26 o 
   1  16   5        3.93       11.84     12.03 o 
   2  16   5     1932.51     2025.52     76.99 o 
   3  16   5      136.21       94.95     29.21 o 
   4  16   5     1349.09     1420.44     89.66 o 
  -4  17   5      234.60      159.14     27.68 o 
  -3  17   5      882.78      887.26     78.35 o 
  -2  17   5      112.12      106.65     17.53 o 
  -1  17   5     1431.23     1373.20     47.20 o 
   0  17   5      463.50      403.70     27.89 o 
   1  17   5      899.92      882.30     37.31 o 
   2  17   5        3.94       13.96     15.12 o 
   3  17   5     2454.05     2539.75    106.39 o 
   4  17   5        6.28       17.31     17.33 o 
  -3  18   5       58.73       79.96     34.66 o 
  -2  18   5     3448.87     3702.67    135.00 o 
  -1  18   5      758.33      682.34     50.26 o 
   0  18   5     3275.05     3458.52     94.78 o 
   1  18   5        2.89      -11.36     15.39 o 
   2  18   5     4112.52     4069.47    151.91 o 
   3  18   5      253.10      189.49     41.40 o 
  -2  19   5      148.01      228.10     30.77 o 
  -1  19   5        8.38        8.93     26.23 o 
   0  19   5        3.66        6.88     12.17 o 
   1  19   5      493.03      428.62     55.66 o 
   2  19   5        2.72       -4.66     18.94 o 
  -2  20   5     3069.51     3513.25    190.91 o 
  -1  20   5      248.48      204.55     46.73 o 
   0  20   5     3710.83     3851.05    166.71 o 
   1  20   5       34.20       35.05     26.83 o 
   2  20   5     3603.89     3817.51    168.47 o 
  -6   0   6     3404.76     3290.36    132.66 o 
  -5   0   6     5202.86     5417.63    142.53 o 
  -4   0   6      676.50      748.34     58.17 o 
  -3   0   6    11765.07    12548.78    188.29 o 
  -2   0   6     4319.52     4444.86     79.55 o 
  -1   0   6     4615.63     4543.24     88.06 o 
   0   0   6     6623.39     6985.96    107.76 o 
   1   0   6    18491.06    18736.20    249.57 o 
   2   0   6     1674.94     1642.40     52.34 o 
   3   0   6     8965.79     9310.82    150.54 o 
   4   0   6      597.78      596.34     35.84 o 
   5   0   6     3272.55     3448.23    147.88 o 
   6   0   6     1011.63      920.68     81.22 o 
  -6   1   6       50.50       45.66     11.64 o 
  -5   1   6      750.73      713.52     33.80 o 
  -4   1   6       99.33      102.47     13.54 o 
  -3   1   6      596.09      611.76     18.35 o 
  -2   1   6      872.49      890.44     21.65 o 
  -1   1   6       83.70      102.87     11.84 o 
   0   1   6      377.66      396.15     14.98 o 
   1   1   6      383.81      428.01     17.78 o 
   2   1   6      268.18      276.27     17.81 o 
   3   1   6        5.25       23.81      5.93 o 
   4   1   6      286.56      259.10     29.62 o 
   5   1   6       63.54       33.27     19.04 o 
   6   1   6      243.63      279.79     45.25 o 
  -6   2   6     1509.26     1590.96     66.74 o 
  -5   2   6     5485.42     5570.23    120.87 o 
  -4   2   6     4573.66     4493.47     70.84 o 
  -3   2   6     2738.77     2751.39     41.87 o 
  -2   2   6     1510.60     1361.89     26.63 o 
  -1   2   6     9085.80     9347.07     96.54 o 
   0   2   6     6566.88     6897.35     75.46 o 
   1   2   6    10261.67    10512.37    107.27 o 
   2   2   6     2422.90     2377.55     37.85 o 
   3   2   6     5268.10     5385.84     69.90 o 
   4   2   6      772.85      747.09     30.12 o 
   5   2   6     3760.71     3891.87    115.50 o 
   6   2   6     1782.70     1816.28     72.23 o 
  -6   3   6      765.19      709.99     55.58 o 
  -5   3   6      544.68      534.15     21.31 o 
  -4   3   6     2375.42     2404.09     52.91 o 
  -3   3   6     2888.74     2904.76     43.34 o 
  -2   3   6     5906.36     6179.21     70.43 o 
  -1   3   6      998.88      944.45     21.99 o 
   0   3   6     4766.19     4940.75     59.73 o 
   1   3   6     1213.36     1222.83     28.18 o 
   2   3   6     6993.69     7112.73     75.64 o 
   3   3   6      172.64      173.60     12.22 o 
   4   3   6     2338.89     2413.20     71.16 o 
   5   3   6      505.07      496.52     32.97 o 
   6   3   6      897.52      889.66     56.08 o 
  -6   4   6      551.27      559.35     50.71 o 
  -5   4   6      866.38      886.43     29.59 o 
  -4   4   6     1107.15     1133.79     47.00 o 
  -3   4   6     1942.26     1984.44     38.29 o 
  -2   4   6     2980.39     3142.82     41.67 o 
  -1   4   6     2445.60     2480.14     36.92 o 
   0   4   6      117.82       96.45     11.15 o 
   1   4   6     2419.48     2471.61     37.93 o 
   2   4   6       13.13       44.71      8.36 o 
   3   4   6     3713.87     3573.91     53.17 o 
   4   4   6      828.18      767.20     38.58 o 
   5   4   6     2320.64     2294.11     77.51 o 
   6   4   6      317.95      306.36     34.09 o 
  -6   5   6     2863.84     2962.75    139.48 o 
  -5   5   6     2500.95     2539.71     79.31 o 
  -4   5   6     5426.54     5491.12    102.70 o 
  -3   5   6     4108.46     4176.77     59.75 o 
  -2   5   6     5758.94     6034.95     73.50 o 
  -1   5   6     3527.26     3455.54     48.49 o 
   0   5   6     6729.44     6935.68     77.06 o 
   1   5   6     3585.61     3764.86     68.89 o 
   2   5   6    10748.70    11062.47    106.37 o 
   3   5   6      971.85      984.15     25.33 o 
   4   5   6     4796.11     4812.09    119.79 o 
   5   5   6     1211.39     1228.17     60.69 o 
   6   5   6     1618.70     1718.25     70.28 o 
  -6   6   6        5.12       12.82     13.24 o 
  -5   6   6       15.94       34.24     18.47 o 
  -4   6   6      102.07       92.32     16.76 o 
  -3   6   6        8.80       13.69      8.90 o 
  -2   6   6       13.24       29.56      5.15 o 
  -1   6   6     1707.17     1740.37     30.35 o 
   0   6   6       89.43       77.47      9.31 o 
   1   6   6      139.63      160.73     10.04 o 
   2   6   6     1300.57     1297.96     28.78 o 
   3   6   6      616.75      533.55     23.94 o 
   4   6   6        0.14       28.58      9.16 o 
   5   6   6      760.64      688.61     35.68 o 
   6   6   6       38.50       21.85     25.23 o 
  -6   7   6     2887.28     2827.42    162.31 o 
  -5   7   6     2111.12     2197.29     85.26 o 
  -4   7   6     5028.80     5367.66    165.49 o 
  -3   7   6     2140.76     2251.49     36.88 o 
  -2   7   6     6529.57     6513.58     76.91 o 
  -1   7   6     2878.63     2976.15     41.43 o 
   0   7   6     6402.00     6636.50     70.39 o 
   1   7   6     3917.05     4033.49     50.11 o 
   2   7   6     8702.42     8635.70     98.86 o 
   3   7   6      973.44      944.06     28.17 o 
   4   7   6     6927.10     7032.27    158.58 o 
   5   7   6     1018.42     1052.14     44.07 o 
   6   7   6     1758.73     1923.64     78.72 o 
  -6   8   6      690.42      755.55     65.83 o 
  -5   8   6      582.56      609.88     61.49 o 
  -4   8   6      314.41      368.29     36.08 o 
  -3   8   6      138.72      173.32     12.07 o 
  -2   8   6      578.46      598.53     17.77 o 
  -1   8   6      409.43      417.47     19.76 o 
   0   8   6      253.92      276.08     14.61 o 
   1   8   6     3706.12     3820.22     51.96 o 
   2   8   6       62.24       80.56     10.33 o 
   3   8   6      208.60      211.14     14.25 o 
   4   8   6       47.32       68.58     12.97 o 
   5   8   6      480.96      473.48     33.45 o 
   6   8   6      136.70      127.00     24.98 o 
  -6   9   6     1551.17     1550.21     89.20 o 
  -5   9   6     1215.16     1245.40     59.91 o 
  -4   9   6     2713.02     2759.45    102.99 o 
  -3   9   6      670.53      633.15     25.02 o 
  -2   9   6     3527.93     3469.97     57.23 o 
  -1   9   6     2258.72     2301.13     39.76 o 
   0   9   6     7221.77     7600.47     89.59 o 
   1   9   6     1801.49     1757.89     33.01 o 
   2   9   6     2433.78     2369.54     42.63 o 
   3   9   6      871.42      825.29     39.41 o 
   4   9   6     3819.40     3860.42     99.66 o 
   5   9   6      623.31      583.88     30.61 o 
   6   9   6     2834.05     2950.05    117.67 o 
  -5  10   6     1335.39     1420.01     73.04 o 
  -4  10   6      151.65      193.61     25.65 o 
  -3  10   6     3991.81     3965.98    109.46 o 
  -2  10   6     3538.35     3385.99     52.95 o 
  -1  10   6     4682.38     4820.49     71.78 o 
   0  10   6     3325.67     3356.09     49.26 o 
   1  10   6     5518.93     5584.66     86.43 o 
   2  10   6      149.34      167.72     10.97 o 
   3  10   6     2033.44     2031.61     56.65 o 
   4  10   6     2009.37     1940.68     61.93 o 
   5  10   6      893.81      819.16     59.34 o 
  -5  11   6      438.18      411.55     72.88 o 
  -4  11   6     1120.29     1151.69     63.84 o 
  -3  11   6      750.69      715.26     54.30 o 
  -2  11   6      195.69      179.33     19.09 o 
  -1  11   6     2198.20     2215.71     44.65 o 
   0  11   6     2426.30     2450.81     45.19 o 
   1  11   6        5.17       37.29      6.37 o 
   2  11   6      260.70      229.75     16.18 o 
   3  11   6      447.58      445.06     26.12 o 
   4  11   6     1091.77     1030.59     44.52 o 
   5  11   6     1154.04     1126.04     57.25 o 
  -5  12   6     2483.58     2365.94    107.72 o 
  -4  12   6     2618.73     2745.06     95.10 o 
  -3  12   6     2876.91     2828.85    118.01 o 
  -2  12   6     1156.07     1162.17     30.77 o 
  -1  12   6     5571.70     5647.92     98.69 o 
   0  12   6     1140.55     1067.27     40.65 o 
   1  12   6     2913.03     2934.75     57.51 o 
   2  12   6      936.95      905.91     31.22 o 
   3  12   6     6712.68     6825.32    159.81 o 
   4  12   6      536.54      542.89     33.33 o 
   5  12   6     3266.23     3368.46    120.23 o 
  -5  13   6       20.14       39.65     16.02 o 
  -4  13   6        2.32       39.31     20.68 o 
  -3  13   6       16.31       -2.17     10.15 o 
  -2  13   6      254.86      235.10     16.09 o 
  -1  13   6       47.21       43.59      6.33 o 
   0  13   6      244.03      215.53     15.64 o 
   1  13   6      205.60      224.13     15.79 o 
   2  13   6      325.30      283.22     21.84 o 
   3  13   6       15.17       23.44     11.50 o 
   4  13   6       22.16       40.82     12.88 o 
   5  13   6       37.32       52.81     17.11 o 
  -4  14   6     1297.51     1459.30     72.68 o 
  -3  14   6     5322.02     5445.10    154.45 o 
  -2  14   6     2446.76     2344.78     60.06 o 
  -1  14   6     2504.85     2475.92     49.45 o 
   0  14   6      760.17      758.78     35.86 o 
   1  14   6     1841.56     1848.37     56.45 o 
   2  14   6     2706.30     2541.92     65.02 o 
   3  14   6     6501.59     6810.20    155.35 o 
   4  14   6      814.54      811.43     63.32 o 
  -4  15   6     1043.00     1114.77     67.46 o 
  -3  15   6        4.50       25.97     21.76 o 
  -2  15   6      312.31      307.24     22.67 o 
  -1  15   6     1493.84     1452.10     37.51 o 
   0  15   6     2340.45     2238.37     53.65 o 
   1  15   6       14.36       44.37     15.73 o 
   2  15   6     1148.35     1207.27     73.69 o 
   3  15   6       33.77       24.64     10.14 o 
   4  15   6      274.65      232.78     49.55 o 
  -4  16   6      510.59      509.86     60.19 o 
  -3  16   6     1690.62     1649.85     76.28 o 
  -2  16   6      207.68      211.94     21.85 o 
  -1  16   6     3214.16     3160.01    101.75 o 
   0  16   6     1619.96     1607.44     56.10 o 
   1  16   6     1117.24     1118.67     82.16 o 
   2  16   6      602.58      619.78     43.03 o 
   3  16   6     1449.74     1504.66     73.76 o 
   4  16   6      256.10      203.30     35.22 o 
  -3  17   6      563.60      565.19     93.42 o 
  -2  17   6     2070.36     2205.09    160.94 o 
  -1  17   6     2177.86     2145.59     79.21 o 
   0  17   6     1979.02     1894.81     72.90 o 
   1  17   6      216.88      229.98     26.56 o 
   2  17   6     1722.57     1842.04     81.65 o 
   3  17   6      578.42      621.18     50.94 o 
  -3  18   6      339.66      383.39     53.46 o 
  -2  18   6      391.90      444.49     49.91 o 
  -1  18   6      466.22      492.93     41.06 o 
   0  18   6      585.97      565.86     50.06 o 
   1  18   6      336.91      315.93     33.24 o 
   2  18   6       52.11       73.40     23.42 o 
  -2  19   6     3429.70     3612.61    197.78 o 
  -1  19   6      423.37      405.60     37.58 o 
   0  19   6     1550.72     1565.16     77.17 o 
   1  19   6      665.82      718.26     91.28 o 
   2  19   6     1892.55     1891.41     99.07 o 
  -6   1   7     3081.29     2992.83    135.48 o 
  -5   1   7     1165.54     1162.08     34.76 o 
  -4   1   7     2880.64     2848.86     66.28 o 
  -3   1   7     1393.33     1336.15     40.51 o 
  -2   1   7     7199.13     7680.40     89.76 o 
  -1   1   7     4027.06     4146.17     51.51 o 
   0   1   7     8312.26     8320.57     91.51 o 
   1   1   7     4288.65     4255.78     53.79 o 
   2   1   7     6444.49     6479.01     80.87 o 
   3   1   7     1871.65     1780.91     52.28 o 
   4   1   7     2229.64     2348.24     75.43 o 
   5   1   7     5322.26     5394.71    134.90 o 
   6   1   7     2049.43     2090.98     85.61 o 
  -6   2   7      112.20       95.38     26.79 o 
  -5   2   7     1287.74     1323.74     49.53 o 
  -4   2   7     1056.54     1037.36     35.11 o 
  -3   2   7      331.21      328.16     18.49 o 
  -2   2   7     1793.95     1817.61     33.85 o 
  -1   2   7     1061.35     1029.49     24.57 o 
   0   2   7      314.75      315.94     16.05 o 
   1   2   7     4091.21     4137.52     64.93 o 
   2   2   7      216.14      151.94     20.55 o 
   3   2   7     1251.51     1178.41     39.54 o 
   4   2   7     1635.84     1605.27     58.13 o 
   5   2   7       84.09       86.55     15.85 o 
   6   2   7      322.95      340.75     28.94 o 
  -6   3   7     1258.16     1126.01     80.37 o 
  -5   3   7     2470.63     2375.24     59.42 o 
  -4   3   7     3832.44     3779.10     83.41 o 
  -3   3   7     1688.43     1725.72     36.56 o 
  -2   3   7     3046.17     3097.28     46.49 o 
  -1   3   7     2159.43     2130.22     35.41 o 
   0   3   7     4541.26     4767.49     57.60 o 
   1   3   7     1873.15     1823.70     37.18 o 
   2   3   7     4342.85     4320.60     60.63 o 
   3   3   7     1785.01     1751.08     47.02 o 
   4   3   7     1852.02     1958.41     66.28 o 
   5   3   7     1799.85     1773.04     61.75 o 
   6   3   7      952.69      888.87     80.57 o 
  -6   4   7      282.16      252.70     33.55 o 
  -5   4   7     3182.67     3018.17     73.13 o 
  -4   4   7     2402.89     2325.22     58.89 o 
  -3   4   7     3974.12     3964.21     61.88 o 
  -2   4   7     1927.08     1875.30     34.90 o 
  -1   4   7     3408.64     3402.59     49.14 o 
   0   4   7      465.37      448.08     17.75 o 
   1   4   7     7929.08     8228.90     95.63 o 
   2   4   7     2771.23     2757.50     45.40 o 
   3   4   7     3564.03     3491.32     70.76 o 
   4   4   7     3500.38     3472.20     93.53 o 
   5   4   7      975.12     1006.59     49.01 o 
   6   4   7     1163.38     1139.56     68.90 o 
  -6   5   7      745.27      719.43     61.51 o 
  -5   5   7       28.47       -7.18     16.78 o 
  -4   5   7     1551.10     1541.73     43.44 o 
  -3   5   7      938.01      937.14     36.04 o 
  -2   5   7      106.52      100.85      9.67 o 
  -1   5   7        0.78       33.30      7.28 o 
   0   5   7      814.46      827.48     22.91 o 
   1   5   7      946.37     1008.33     31.86 o 
   2   5   7     2006.16     1928.85     37.42 o 
   3   5   7      244.85      198.97     17.45 o 
   4   5   7       67.97       55.94     23.03 o 
   5   5   7      311.30      338.80     38.48 o 
   6   5   7      714.46      633.53     45.40 o 
  -6   6   7     1429.87     1398.47    101.46 o 
  -5   6   7     3150.17     3263.81    110.80 o 
  -4   6   7      549.84      531.67     27.57 o 
  -3   6   7     4501.12     4560.53     83.62 o 
  -2   6   7     2581.54     2574.39     44.91 o 
  -1   6   7     3253.94     3231.82     47.80 o 
   0   6   7     3788.76     3910.02     54.48 o 
   1   6   7     6794.53     6845.41     85.17 o 
   2   6   7     3547.11     3548.76     58.33 o 
   3   6   7     2357.45     2372.22     62.47 o 
   4   6   7     5032.44     4896.54    123.44 o 
   5   6   7     1546.52     1537.93     72.41 o 
   6   6   7     2175.63     2150.71    107.33 o 
  -6   7   7      169.24      138.10     24.24 o 
  -5   7   7       48.20       62.11     18.21 o 
  -4   7   7        9.00       43.59     21.83 o 
  -3   7   7       51.63       44.73      9.68 o 
  -2   7   7      273.21      276.11     19.38 o 
  -1   7   7       14.48       39.04      7.52 o 
   0   7   7      239.01      243.81     14.01 o 
   1   7   7       37.33       35.73      9.07 o 
   2   7   7        0.84       23.11      9.35 o 
   3   7   7      125.47      121.77     18.31 o 
   4   7   7      685.40      658.14     37.55 o 
   5   7   7      194.00      183.85     27.16 o 
  -5   8   7     1400.76     1279.70    102.89 o 
  -4   8   7     1017.47     1080.89     54.92 o 
  -3   8   7     5952.35     6078.11    142.37 o 
  -2   8   7     3624.27     3593.55     61.15 o 
  -1   8   7     8525.29     8726.69    124.53 o 
   0   8   7     4061.91     4092.14     63.36 o 
   1   8   7     6578.65     6698.05    108.66 o 
   2   8   7      778.06      720.23     28.53 o 
   3   8   7     3591.26     3610.48     90.17 o 
   4   8   7     1297.31     1363.16     50.69 o 
   5   8   7     1866.18     1915.93     74.87 o 
  -5   9   7      294.73      270.26     55.17 o 
  -4   9   7      562.24      522.54     43.94 o 
  -3   9   7     3111.95     2973.64     67.13 o 
  -2   9   7      194.81      191.40     13.19 o 
  -1   9   7      105.97      125.76     14.17 o 
   0   9   7     3576.42     3722.97     63.20 o 
   1   9   7      824.06      839.20     26.04 o 
   2   9   7     1545.70     1563.37     58.99 o 
   3   9   7     1003.04      986.84     48.73 o 
   4   9   7      331.79      319.15     31.02 o 
   5   9   7     1312.71     1216.60     84.89 o 
  -5  10   7     1810.75     1757.33     88.15 o 
  -4  10   7     1039.71     1021.75     60.91 o 
  -3  10   7     1570.94     1427.13     40.05 o 
  -2  10   7      396.61      397.26     26.75 o 
  -1  10   7     1185.41     1237.28     42.14 o 
   0  10   7     3418.32     3353.48     55.50 o 
   1  10   7     2067.31     2021.43     54.52 o 
   2  10   7      978.19      869.27     46.49 o 
   3  10   7      849.75      877.01     34.83 o 
   4  10   7      340.72      340.15     27.53 o 
   5  10   7      985.00     1013.40     54.82 o 
  -5  11   7      396.23      376.33     42.06 o 
  -4  11   7     3564.63     3721.78    123.18 o 
  -3  11   7     1512.33     1376.19     39.80 o 
  -2  11   7      746.39      784.59     35.97 o 
  -1  11   7     1396.07     1346.79     38.85 o 
   0  11   7     6642.73     6884.79    128.00 o 
   1  11   7      691.26      703.76     34.68 o 
   2  11   7     2713.78     2678.99     64.61 o 
   3  11   7     3467.00     3350.81     83.70 o 
   4  11   7      981.83      945.59     40.79 o 
   5  11   7     1443.93     1364.66     72.89 o 
  -5  12   7      880.21      842.98     65.63 o 
  -4  12   7      453.17      480.49     75.97 o 
  -3  12   7      150.31      114.51     17.80 o 
  -2  12   7       48.85       44.36      7.79 o 
  -1  12   7      160.40      147.26     13.69 o 
   0  12   7      201.76      184.29     15.76 o 
   1  12   7       80.22       79.44     21.93 o 
   2  12   7      481.45      462.61     22.33 o 
   3  12   7      131.56      168.90     21.48 o 
   4  12   7        3.18       38.92     19.62 o 
  -4  13   7     3000.76     3150.60    136.56 o 
  -3  13   7     1119.70     1119.35     58.88 o 
  -2  13   7     4825.38     4883.14    117.47 o 
  -1  13   7     3034.29     3075.44     73.36 o 
   0  13   7     2415.84     2393.26     52.92 o 
   1  13   7     1971.56     1902.57     54.59 o 
   2  13   7     3696.99     3533.61     88.07 o 
   3  13   7     2235.08     2228.92     68.14 o 
   4  13   7     1247.58     1187.88     59.37 o 
  -4  14   7       23.27       37.71     17.07 o 
  -3  14   7       63.29       56.90     15.55 o 
  -2  14   7      147.69      160.74     17.92 o 
  -1  14   7      184.32      200.40     23.61 o 
   0  14   7      127.52      103.93     12.39 o 
   1  14   7       43.55       22.16      7.51 o 
   2  14   7      497.14      502.59     28.49 o 
   3  14   7       67.12       51.36     16.46 o 
   4  14   7      342.38      305.83     37.74 o 
  -3  15   7      602.38      581.19     44.19 o 
  -2  15   7     3626.82     3536.45     93.02 o 
  -1  15   7     3382.98     3421.59    142.37 o 
   0  15   7     2405.42     2366.56     77.99 o 
   1  15   7     1277.19     1227.90     57.56 o 
   2  15   7     1970.95     2022.78     82.10 o 
   3  15   7      455.49      486.44     46.34 o 
  -3  16   7      253.26      262.32     32.76 o 
  -2  16   7      590.63      546.93     45.18 o 
  -1  16   7      984.40     1152.57     65.03 o 
   0  16   7      458.47      480.71     33.31 o 
   1  16   7     1971.78     1862.51     74.91 o 
   2  16   7      491.81      489.85     46.57 o 
   3  16   7      268.86      236.23     35.37 o 
  -2  17   7      498.10      401.38     53.34 o 
  -1  17   7      937.03      990.39     67.84 o 
   0  17   7      741.15      775.97     61.15 o 
   1  17   7      705.53      728.68     50.53 o 
   2  17   7      418.19      415.06     46.81 o 
  -2  18   7     1159.43     1219.29    148.74 o 
  -1  18   7     2769.58     2891.40    131.37 o 
   0  18   7     1393.57     1406.20     78.68 o 
   1  18   7     1197.97     1204.83     78.44 o 
  -6   0   8     2749.86     2744.34    235.47 o 
  -5   0   8       24.95       39.83     26.36 o 
  -4   0   8     5794.81     6168.44    191.59 o 
  -3   0   8     3384.95     3439.58    103.34 o 
  -2   0   8     8059.27     8371.22    185.53 o 
  -1   0   8      923.52      963.27     35.32 o 
   0   0   8     2739.03     2699.84     69.82 o 
   1   0   8     1179.97     1218.38     67.20 o 
   2   0   8    11740.37    11818.36    340.56 o 
   3   0   8       31.53       46.27     13.62 o 
   4   0   8     5063.65     5068.39    204.21 o 
   5   0   8     1208.23     1192.67    132.82 o 
  -6   1   8        7.15       41.30     27.77 o 
  -5   1   8      191.23      178.98     25.08 o 
  -4   1   8        4.09        3.20      9.37 o 
  -3   1   8      196.66      214.51     19.85 o 
  -2   1   8       23.36       10.36     13.33 o 
  -1   1   8      152.25      162.41     10.11 o 
   0   1   8      462.09      470.61     18.85 o 
   1   1   8     1094.54     1052.38     27.48 o 
   2   1   8      113.14      155.89     16.51 o 
   3   1   8      177.65      200.56     22.66 o 
   4   1   8       15.05       40.85     18.57 o 
   5   1   8      289.73      273.00     32.06 o 
  -6   2   8     3079.50     3192.29    185.42 o 
  -5   2   8      294.48      266.78     21.01 o 
  -4   2   8     8236.61     8470.98    192.43 o 
  -3   2   8       60.01       82.17     12.56 o 
  -2   2   8     4575.26     4670.91     78.48 o 
  -1   2   8      736.91      695.21     22.49 o 
   0   2   8     4893.38     5028.12     68.73 o 
   1   2   8     1021.18      975.47     31.23 o 
   2   2   8     7472.15     7484.66    124.68 o 
   3   2   8       12.64       16.68     15.40 o 
   4   2   8     4503.35     4486.68    125.05 o 
   5   2   8      556.52      517.38     40.90 o 
  -5   3   8     1694.47     1635.05     59.83 o 
  -4   3   8       87.77       64.98     11.51 o 
  -3   3   8     2481.53     2504.69     61.27 o 
  -2   3   8      742.86      753.05     29.25 o 
  -1   3   8     2685.49     2772.03     52.19 o 
   0   3   8      243.85      253.63     17.05 o 
   1   3   8     3520.89     3408.87     57.74 o 
   2   3   8      827.03      767.16     35.78 o 
   3   3   8     1349.26     1278.66     52.19 o 
   4   3   8       31.36       57.37     22.47 o 
   5   3   8     1457.42     1351.65     67.21 o 
  -5   4   8      135.82      109.07     29.32 o 
  -4   4   8      817.26      799.51     28.31 o 
  -3   4   8       30.04       34.57      9.19 o 
  -2   4   8     2482.86     2517.41     46.98 o 
  -1   4   8       16.54       29.06     10.94 o 
   0   4   8     1339.66     1254.80     30.21 o 
   1   4   8     2466.85     2417.56     57.22 o 
   2   4   8     1645.02     1614.38     44.63 o 
   3   4   8      583.14      576.64     38.37 o 
   4   4   8     1647.72     1558.18     58.86 o 
   5   4   8       30.64       49.67     13.77 o 
  -5   5   8     4056.51     4216.35    179.46 o 
  -4   5   8      227.52      184.51     15.08 o 
  -3   5   8    10651.02    10751.13    204.65 o 
  -2   5   8      437.11      449.38     22.95 o 
  -1   5   8     1670.45     1644.28     35.98 o 
   0   5   8     1184.97     1217.19     29.61 o 
   1   5   8     6688.47     6821.71    130.90 o 
   2   5   8      414.66      428.21     27.57 o 
   3   5   8     8821.39     8926.95    177.17 o 
   4   5   8       73.54       80.39     16.63 o 
   5   5   8     1763.82     1734.69     72.33 o 
  -5   6   8       32.98       24.70     11.95 o 
  -4   6   8        1.77       19.30     19.01 o 
  -3   6   8        0.01       13.48     16.22 o 
  -2   6   8      624.20      585.04     37.25 o 
  -1   6   8       15.72       27.71      8.51 o 
   0   6   8      419.45      418.49     23.50 o 
   1   6   8       86.56      103.49     17.74 o 
   2   6   8      781.88      738.91     38.85 o 
   3   6   8       10.19       64.30     13.69 o 
   4   6   8      109.37       69.13     25.66 o 
   5   6   8        8.20       38.84     15.28 o 
  -5   7   8     4123.97     4390.72    179.46 o 
  -4   7   8      137.99      112.18     16.59 o 
  -3   7   8     5739.92     5800.02    139.17 o 
  -2   7   8     1333.78     1251.52     37.68 o 
  -1   7   8     5382.05     5355.35    104.62 o 
   0   7   8     1180.01     1176.41     33.77 o 
   1   7   8     4097.66     4080.99     84.56 o 
   2   7   8       46.16       38.93      9.43 o 
   3   7   8     8735.96     8696.48    304.59 o 
   4   7   8     1051.40     1071.96     48.06 o 
   5   7   8     2380.27     2381.80     93.87 o 
  -5   8   8        0.27       33.48     25.00 o 
  -4   8   8      775.73      734.35     53.36 o 
  -3   8   8        6.92       28.67     12.19 o 
  -2   8   8       13.95       19.78     12.85 o 
  -1   8   8      218.14      243.64     20.75 o 
   0   8   8      751.50      725.85     33.77 o 
   1   8   8      579.75      585.94     29.44 o 
   2   8   8      531.27      524.32     34.84 o 
   3   8   8       19.72       38.38     12.12 o 
   4   8   8      285.39      296.60     26.08 o 
   5   8   8      150.89       76.17     26.79 o 
  -5   9   8     2191.70     2466.69    120.84 o 
  -4   9   8      528.37      497.81     39.58 o 
  -3   9   8     4032.87     3944.39     90.71 o 
  -2   9   8        7.05       18.84      9.85 o 
  -1   9   8     3366.26     3457.81     78.72 o 
   0   9   8     1278.22     1251.24     38.69 o 
   1   9   8     3421.77     3402.48     85.97 o 
   2   9   8      423.90      413.97     27.59 o 
   3   9   8     4353.55     4316.37    106.10 o 
   4   9   8      178.25      118.04     21.45 o 
   5   9   8      953.03      996.80     59.87 o 
  -4  10   8     2377.42     2332.67    103.99 o 
  -3  10   8      395.09      336.33     24.62 o 
  -2  10   8     3493.31     3359.44     80.30 o 
  -1  10   8      377.25      368.82     21.96 o 
   0  10   8     4279.95     4370.13     94.04 o 
   1  10   8      129.21      114.68     13.86 o 
   2  10   8     2742.01     2605.03     73.40 o 
   3  10   8       30.10       31.86     18.36 o 
   4  10   8     1402.67     1363.63     75.33 o 
  -4  11   8      137.62      132.12     36.41 o 
  -3  11   8      851.06      938.86     67.46 o 
  -2  11   8       92.79       71.90     13.20 o 
  -1  11   8     2000.23     2058.43     54.79 o 
   0  11   8        4.61       23.91      8.37 o 
   1  11   8     1751.76     1670.90     58.81 o 
   2  11   8     1578.48     1624.38     48.41 o 
   3  11   8      828.33      792.52     40.59 o 
   4  11   8        5.31       15.55     13.01 o 
  -4  12   8     3475.87     3321.93    151.67 o 
  -3  12   8        9.03        6.79     19.50 o 
  -2  12   8     2700.41     2600.60    108.95 o 
  -1  12   8     1536.14     1540.24     42.65 o 
   0  12   8     2772.74     2830.38     70.31 o 
   1  12   8      811.20      763.14     31.62 o 
   2  12   8     4235.62     4404.62    111.36 o 
   3  12   8      405.03      358.98     30.45 o 
   4  12   8     3202.71     3209.70    147.13 o 
  -4  13   8      171.47      130.14     21.54 o 
  -3  13   8        5.45       -6.53     28.64 o 
  -2  13   8      279.07      246.62     27.76 o 
  -1  13   8      124.77       79.68     10.19 o 
   0  13   8        0.43       32.28     12.76 o 
   1  13   8      196.77      207.59     18.23 o 
   2  13   8      217.19      202.20     20.15 o 
   3  13   8      135.46       65.40     18.70 o 
  -3  14   8       81.12       33.10     29.36 o 
  -2  14   8     5285.47     5038.50    222.80 o 
  -1  14   8      116.72       80.85     18.34 o 
   0  14   8     2155.15     2199.08     67.42 o 
   1  14   8      487.00      465.56     29.65 o 
   2  14   8     4861.88     4969.76    182.46 o 
   3  14   8      380.80      305.23     69.99 o 
  -3  15   8      765.45      775.09     58.39 o 
  -2  15   8      123.93       92.57     23.96 o 
  -1  15   8      191.11      149.25     29.11 o 
   0  15   8      247.84      244.26     42.81 o 
   1  15   8      964.26     1008.38     72.29 o 
   2  15   8       11.20       32.27     16.89 o 
   3  15   8      393.82      392.66     39.89 o 
  -2  16   8     1308.90     1182.11     98.45 o 
  -1  16   8      173.30      122.05     36.62 o 
   0  16   8     2290.61     2390.33    107.19 o 
   1  16   8      201.14      182.64     37.33 o 
   2  16   8     2634.41     2503.66    136.41 o 
  -1  17   8     2905.70     2759.02    157.43 o 
   0  17   8      286.49      191.72     33.97 o 
   1  17   8     2318.21     2479.31    163.08 o 
  -5   1   9       18.20       44.81     23.85 o 
  -4   1   9     2139.42     2177.46     53.91 o 
  -3   1   9       52.19       64.15     10.66 o 
  -2   1   9    11115.73    11543.31    226.57 o 
  -1   1   9      471.19      409.75     24.00 o 
   0   1   9     6629.70     6862.62    143.64 o 
   1   1   9      375.92      381.22     29.37 o 
   2   1   9     4525.36     4507.32    124.26 o 
   3   1   9       75.49       77.64     13.63 o 
   4   1   9     5341.44     5613.39    144.95 o 
   5   1   9       15.34        8.20     19.56 o 
  -5   2   9      306.71      283.75     53.47 o 
  -4   2   9       70.96       63.49     12.31 o 
  -3   2   9     2999.94     2990.76     74.95 o 
  -2   2   9      177.13      204.73     20.37 o 
  -1   2   9     2209.12     2104.18     52.87 o 
   0   2   9        0.84       26.48      9.00 o 
   1   2   9      677.78      718.07     43.29 o 
   2   2   9       90.26      105.83     18.02 o 
   3   2   9     1435.45     1471.68     58.55 o 
   4   2   9        9.96       44.14     29.06 o 
   5   2   9      572.85      554.06     42.80 o 
  -5   3   9       17.19       27.73      9.92 o 
  -4   3   9     4429.91     4394.56    117.37 o 
  -3   3   9       22.24       38.37      9.17 o 
  -2   3   9     4508.25     4514.41    109.76 o 
  -1   3   9      359.47      377.28     29.23 o 
   0   3   9     3262.28     3236.74     71.92 o 
   1   3   9       49.33       72.05     14.05 o 
   2   3   9     2314.77     2355.75     71.23 o 
   3   3   9       45.81       50.44     19.74 o 
   4   3   9     3495.81     3636.62    104.57 o 
   5   3   9      140.36       67.18     36.14 o 
  -5   4   9     1310.35     1352.85    112.22 o 
  -4   4   9      460.68      418.06     51.42 o 
  -3   4   9     8422.58     8554.98    197.70 o 
  -2   4   9      164.24      194.02     17.51 o 
  -1   4   9     5013.36     5205.12    123.11 o 
   0   4   9        4.42       16.08     11.06 o 
   1   4   9     1394.73     1474.04     49.06 o 
   2   4   9       21.59       83.64     15.94 o 
   3   4   9     6375.08     6614.22    165.65 o 
   4   4   9       20.73       44.24     17.65 o 
   5   4   9     2133.45     2209.84     95.81 o 
  -5   5   9      553.41      497.62     46.83 o 
  -4   5   9      625.21      594.57     39.70 o 
  -3   5   9      306.88      287.76     30.10 o 
  -2   5   9     1535.71     1531.26     46.23 o 
  -1   5   9       18.58       33.95     19.03 o 
   0   5   9      286.13      292.03     25.08 o 
   1   5   9       98.51       92.94     15.19 o 
   2   5   9     1367.29     1346.20     49.20 o 
   3   5   9        4.37       40.32     13.24 o 
   4   5   9     1062.45      978.61     68.68 o 
   5   5   9       19.25       43.14     24.03 o 
  -5   6   9     2031.30     2188.74    111.39 o 
  -4   6   9       46.16       79.03     28.19 o 
  -3   6   9     4363.47     4389.93     98.90 o 
  -2   6   9      138.21      113.09     12.19 o 
  -1   6   9     7582.27     7888.27    161.23 o 
   0   6   9       63.29       33.08     11.29 o 
   1   6   9     3532.49     3550.17     85.45 o 
   2   6   9      512.52      485.01     28.50 o 
   3   6   9     5853.10     6084.72    149.04 o 
   4   6   9       16.29        9.06     15.20 o 
  -4   7   9      159.22      112.10     28.15 o 
  -3   7   9       58.44       42.12      7.95 o 
  -2   7   9       85.21       80.46     11.44 o 
  -1   7   9       12.86       29.07     12.09 o 
   0   7   9      566.82      534.35     30.22 o 
   1   7   9      144.57      152.85     17.26 o 
   2   7   9       13.89        9.05     14.73 o 
   3   7   9        1.87       29.23     12.96 o 
   4   7   9      106.31       67.94     20.03 o 
  -4   8   9      133.90      135.38     34.81 o 
  -3   8   9     4487.78     4357.09    158.12 o 
  -2   8   9      493.78      465.60     37.25 o 
  -1   8   9     8291.43     8414.40    180.05 o 
   0   8   9      680.91      657.20     33.98 o 
   1   8   9     5614.96     5796.75    142.69 o 
   2   8   9      159.51      135.56     16.15 o 
   3   8   9     2745.71     2797.29     84.39 o 
   4   8   9      120.93       59.15     26.63 o 
  -4   9   9     1818.48     2020.86     98.57 o 
  -3   9   9        0.88       15.73     10.35 o 
  -2   9   9     2686.07     2480.28     64.21 o 
  -1   9   9        0.01       12.97      7.49 o 
   0   9   9      702.89      674.62     27.66 o 
   1   9   9      132.39      150.19     17.92 o 
   2   9   9     1050.11      958.53     39.09 o 
   3   9   9        6.47       21.14     10.80 o 
   4   9   9      803.24      777.66     52.30 o 
  -4  10   9       71.64       91.42     17.29 o 
  -3  10   9     1590.93     1682.24     82.53 o 
  -2  10   9       15.25       33.94     13.17 o 
  -1  10   9     1622.01     1593.08     47.29 o 
   0  10   9      282.17      292.62     24.14 o 
   1  10   9     2151.56     2255.91     75.92 o 
   2  10   9      237.28      185.59     19.29 o 
   3  10   9     1910.68     1946.65     75.71 o 
   4  10   9       99.29       83.31     16.93 o 
  -3  11   9       72.80       48.34     18.04 o 
  -2  11   9     4096.78     4181.73    110.62 o 
  -1  11   9       15.47       32.90      8.05 o 
   0  11   9     3805.55     4015.28    106.08 o 
   1  11   9       13.48       15.01     11.55 o 
   2  11   9     1900.31     1989.36     67.52 o 
   3  11   9       57.02       57.53     26.02 o 
  -3  12   9      329.72      315.96     36.37 o 
  -2  12   9       17.47       33.87     13.07 o 
  -1  12   9       27.74       21.31     11.09 o 
   0  12   9      107.55       69.57     20.78 o 
   1  12   9       88.75       76.16     17.27 o 
   2  12   9        4.45       30.95     14.66 o 
   3  12   9      863.12      840.38     82.61 o 
  -3  13   9       70.47       73.38     21.51 o 
  -2  13   9     3975.95     4047.59    164.56 o 
  -1  13   9      278.97      297.19     39.26 o 
   0  13   9     3382.90     3584.69    118.00 o 
   1  13   9      117.78      107.00     23.16 o 
   2  13   9     4060.42     4187.02    213.72 o 
   3  13   9        0.03        2.36     24.11 o 
  -2  14   9       24.38       24.02     12.12 o 
  -1  14   9       50.71       38.74     14.71 o 
   0  14   9       47.54       34.90     11.46 o 
   1  14   9      275.87      236.07     33.27 o 
   2  14   9      157.68      102.22     28.65 o 
  -1  15   9      146.60       72.29     27.74 o 
   0  15   9     2564.87     2702.04    126.59 o 
   1  15   9      212.66      179.18     27.65 o 
  -4   0  10     1057.70     1058.70     81.52 o 
  -3   0  10       49.21       65.13     25.26 o 
  -2   0  10     5437.05     5397.35    208.90 o 
  -1   0  10     2361.58     2277.65    108.30 o 
   0   0  10    11258.14    11947.20    381.43 o 
   1   0  10      518.74      520.99     46.26 o 
   2   0  10      908.19      995.22     65.30 o 
   3   0  10     1034.17     1058.00     95.20 o 
   4   0  10     3636.95     3673.43    189.11 o 
  -4   1  10       23.03       29.98     15.08 o 
  -3   1  10      278.84      274.04     22.17 o 
  -2   1  10        2.57       44.36     10.57 o 
  -1   1  10       74.81       86.86     12.79 o 
   0   1  10      228.28      269.34     27.30 o 
   1   1  10     1299.40     1267.42     56.87 o 
   2   1  10       92.48      121.97     21.26 o 
   3   1  10      339.94      359.77     32.21 o 
   4   1  10        3.93       -6.19     24.30 o 
  -4   2  10     1758.85     1674.43     72.16 o 
  -3   2  10      646.43      643.51     31.69 o 
  -2   2  10     2628.06     2561.49     70.45 o 
  -1   2  10     1791.82     1762.82     64.29 o 
   0   2  10     6176.23     6321.80    150.14 o 
   1   2  10      696.77      732.18     40.21 o 
   2   2  10     2120.17     2231.75     75.09 o 
   3   2  10      201.80      220.85     25.60 o 
   4   2  10     3633.67     3597.78    131.67 o 
  -4   3  10      367.73      398.73     66.04 o 
  -3   3  10      641.26      715.52     33.23 o 
  -2   3  10        9.66       20.08      8.65 o 
  -1   3  10     2296.99     2332.82     90.21 o 
   0   3  10     2227.25     2149.74     76.63 o 
   1   3  10     2066.38     2112.96     76.04 o 
   2   3  10       99.33      102.46     28.35 o 
   3   3  10     1588.74     1587.00     60.70 o 
   4   3  10       52.33       70.67     20.14 o 
  -4   4  10      492.92      447.12     46.68 o 
  -3   4  10       82.41       69.77     16.96 o 
  -2   4  10      870.04      886.26     36.47 o 
  -1   4  10       28.16       49.08     12.43 o 
   0   4  10     1203.50     1218.82     53.60 o 
   1   4  10     1033.24     1151.96     52.86 o 
   2   4  10     2143.01     2176.87     74.88 o 
   3   4  10      122.89       91.10     21.45 o 
   4   4  10     1300.46     1270.58     86.65 o 
  -4   5  10      708.24      638.02     59.10 o 
  -3   5  10     2513.91     2392.92     77.75 o 
  -2   5  10     1457.40     1362.08     49.78 o 
  -1   5  10     4950.77     4961.35    130.23 o 
   0   5  10      748.34      765.69     40.29 o 
   1   5  10     4173.26     4536.80    121.42 o 
   2   5  10      801.45      837.66     41.69 o 
   3   5  10     3380.93     3377.73    115.60 o 
   4   5  10      390.88      337.74     31.01 o 
  -4   6  10       13.45       50.25     27.43 o 
  -3   6  10        3.45       19.98     12.15 o 
  -2   6  10     1011.00      951.60     37.29 o 
  -1   6  10        0.15       30.74      9.42 o 
   0   6  10       85.95       91.72     16.88 o 
   1   6  10      464.43      396.50     38.69 o 
   2   6  10      359.96      456.27     37.56 o 
   3   6  10        0.10        9.87     11.65 o 
   4   6  10        9.41       15.93     13.70 o 
  -4   7  10      799.53      725.97     59.26 o 
  -3   7  10     1680.55     1635.56     83.52 o 
  -2   7  10      239.29      229.93     25.07 o 
  -1   7  10     8381.36     8534.40    280.96 o 
   0   7  10     1367.17     1416.84     55.45 o 
   1   7  10     2726.19     2831.94     83.50 o 
   2   7  10      596.04      614.39     43.94 o 
   3   7  10     2204.06     2194.36    106.61 o 
   4   7  10      240.80      226.66     22.86 o 
  -3   8  10        0.29       10.61     36.08 o 
  -2   8  10      135.21      122.96     34.78 o 
  -1   8  10      546.10      495.20     31.70 o 
   0   8  10      756.73      690.28     44.82 o 
   1   8  10        1.47       29.40     10.37 o 
   2   8  10      995.78     1036.04     62.17 o 
   3   8  10       34.81       45.31     13.09 o 
  -3   9  10     1709.45     1750.86     90.14 o 
  -2   9  10      417.89      388.19     36.30 o 
  -1   9  10     2544.84     2617.92     81.15 o 
   0   9  10      415.37      481.36     32.39 o 
   1   9  10     2122.22     2260.63     87.70 o 
   2   9  10      234.35      190.17     38.01 o 
   3   9  10     1812.07     1758.23     80.06 o 
  -3  10  10      357.45      318.57     41.15 o 
  -2  10  10     2001.57     1955.95     79.42 o 
  -1  10  10      623.72      563.52     54.79 o 
   0  10  10     2870.86     2930.34    101.85 o 
   1  10  10     1599.44     1546.97     66.00 o 
   2  10  10     1697.01     1702.27     71.86 o 
   3  10  10       32.64       55.56     16.13 o 
  -2  11  10       11.29       23.79     12.18 o 
  -1  11  10     1352.55     1413.87     74.13 o 
   0  11  10      525.56      526.52     41.92 o 
   1  11  10      546.93      519.96     49.87 o 
   2  11  10       74.67       67.89     19.32 o 
  -2  12  10     2574.86     2417.58    118.89 o 
  -1  12  10      130.34      131.04     37.90 o 
   0  12  10     2708.73     2690.26    113.89 o 
   1  12  10      678.26      646.67     41.18 o 
   2  12  10     3070.48     3278.33    153.05 o 
  -1  13  10       49.80       26.11     11.20 o 
   0  13  10       15.91       69.42     20.11 o 
   1  13  10        2.91       30.89     14.23 o 
  -3   1  11     1009.35     1028.98     57.74 o 
  -2   1  11      828.50      839.18     53.65 o 
  -1   1  11     1661.51     1669.23     83.31 o 
   0   1  11     2972.01     3045.91     89.84 o 
   1   1  11     2540.09     2505.72     85.04 o 
   2   1  11     2445.60     2553.96     94.49 o 
   3   1  11     1246.74     1214.26     74.73 o 
  -3   2  11      985.91      924.19     57.83 o 
  -2   2  11      168.21      171.52     33.34 o 
  -1   2  11      645.50      598.78     46.58 o 
   0   2  11      389.36      421.23     32.68 o 
   1   2  11      238.41      220.32     24.03 o 
   2   2  11     1014.10     1068.74     65.62 o 
   3   2  11      322.08      343.91     37.57 o 
  -3   3  11     2226.68     2137.98     90.49 o 
  -2   3  11      418.94      397.21     35.71 o 
  -1   3  11      278.10      297.58     27.52 o 
   0   3  11     1433.10     1375.25     71.64 o 
   1   3  11     1586.97     1546.60     67.83 o 
   2   3  11      953.56     1019.77     64.97 o 
   3   3  11      615.45      668.51     50.92 o 
  -3   4  11      749.61      764.27     51.91 o 
  -2   4  11      957.50      876.83     57.04 o 
  -1   4  11      822.03      783.31     42.86 o 
   0   4  11      710.68      680.88     59.14 o 
   1   4  11     1940.02     1913.84     67.50 o 
   2   4  11     1388.25     1409.30     62.52 o 
   3   4  11     1878.11     1805.61     82.71 o 
  -3   5  11      366.53      279.01     29.85 o 
  -2   5  11      814.58      758.95     52.20 o 
  -1   5  11      336.02      387.02     35.36 o 
   0   5  11      661.73      597.27     36.19 o 
   1   5  11      355.40      322.77     33.29 o 
   2   5  11      117.25       86.89     27.52 o 
   3   5  11      326.87      269.31     27.97 o 
  -3   6  11      791.78      813.38     65.77 o 
  -2   6  11      976.19      956.30     57.68 o 
  -1   6  11     1336.36     1300.78     87.37 o 
   0   6  11     1617.24     1634.73     80.86 o 
   1   6  11     3087.53     3253.56    112.54 o 
   2   6  11     1489.94     1427.30     76.94 o 
   3   6  11     1793.56     1910.56     85.87 o 
  -2   7  11      105.15       75.35     21.25 o 
  -1   7  11       10.22       17.28     10.81 o 
   0   7  11        1.85       22.34     16.43 o 
   1   7  11       82.81       91.40     21.82 o 
   2   7  11      227.25      212.63     21.57 o 
  -2   8  11     1423.73     1350.92     69.97 o 
  -1   8  11     1657.93     1725.83     94.07 o 
   0   8  11     2259.32     2324.53     91.85 o 
   1   8  11     2101.19     2195.15    106.23 o 
   2   8  11     2096.88     2097.94     91.19 o 
  -2   9  11      261.88      242.65     30.05 o 
  -1   9  11      348.64      260.30     42.99 o 
   0   9  11      392.72      372.82     36.92 o 
   1   9  11       60.53       39.51     17.92 o 
   2   9  11      648.67      628.26     46.88 o 
  -1  10  11     1269.01     1170.39     78.58 o 
   0  10  11      528.32      484.68     40.46 o 
   1  10  11      595.03      550.05     41.26 o 
   0  11  11     2176.09     2019.97     89.33 o 
  -2   0  12      414.19      464.49     57.77 o 
  -1   0  12     4439.54     4279.03    212.76 o 
   0   0  12     1078.13      849.11     74.44 o 
   1   0  12     3148.01     3009.62    160.58 o 
   2   0  12      437.68      514.06     64.45 o 
  -2   1  12      444.13      422.52     38.65 o 
  -1   1  12      209.53      175.65     27.31 o 
   0   1  12       70.68       55.95     21.77 o 
   1   1  12        4.34       57.00     16.01 o 
   2   1  12      428.23      418.66     41.92 o 
  -2   2  12      223.43      155.06     28.42 o 
  -1   2  12     2312.61     2121.56     86.87 o 
   0   2  12      599.26      590.45     54.47 o 
   1   2  12     1694.86     1719.86     81.93 o 
   2   2  12     1002.34     1086.52     66.19 o 
  -2   3  12     1394.56     1430.00     74.78 o 
  -1   3  12      524.18      537.08     42.29 o 
   0   3  12      487.13      459.66     38.93 o 
   1   3  12       48.97       41.38     26.82 o 
   2   3  12     1307.52     1299.61     87.11 o 
  -1   4  12      115.11       74.90     17.16 o 
   0   4  12      381.14      329.97     34.32 o 
   1   4  12     1253.75     1284.43     74.83 o 
  -1   5  12      327.63      312.58     33.46 o 
   0   5  12     2084.43     2113.92     91.58 o 
   1   5  12      720.66      713.84     50.94 o 
  -1   6  12      123.34      104.93     28.18 o 
   0   6  12       46.88       22.40     19.68 o 
   1   6  12       81.17       67.14     20.73 o 
                                                 
